# Supplementary material for: Bis{6-[4-(2-ethyoxyphenyl­diazen­yl)phen­oxy]hexa­nol} monohydrate
Source: Acta Crystallogr Sect E Struct Rep Online. 2009 Feb 11;65(Pt 3):o509. doi: 10.1107/S1600536808043924 (PMC2968466; doi:10.1107/S1600536808043924)
Supplement: Supplementary file 1 [file e-65-0o509-sup1.cif]

##############################################################################
###                                                                        ###
###        Electronic paper (Acta Crystallographica Section E)             ###
###                                                                        ###
##############################################################################
#                                                                            #
# This CIF contains the data in a paper accepted for publication in Acta     #
# Crystallographica Section E. It conforms to the requirements of Notes      #
# for Authors for Section E, and has been peer reviewed under the auspices   #
# of the IUCr Commission on Journals.                                        #
#                                                                            #
# Full details of the Crystallographic Information File format               #
# are given in the paper "The Crystallographic Information File (CIF):       #
# a New Standard Archive File for Crystallography" by S. R. Hall, F. H.      #
# Allen and I. D. Brown [Acta Cryst. (1991), A47, 655-685].                  #
#                                                                            #
# The current version of the core CIF dictionary is obtainable from          #
# ftp://ftp.iucr.org/pub/cif_core.dic. The current version number is 2.4.    #
#                                                                            #
# Software is freely available for graphical display of the structure(s) in  #
# this CIF.  For information consult the CIF home page http://www.iucr.org/  #
# cif/home.html                                                              #
#                                                                            #
# This file may be used for bona fide research purposes within the           #
# scientific community so long as proper attribution is given to the journal # 
# article from which it was obtained.                                        #
#                                                                            #
##############################################################################
                                             
data_global
_audit_creation_method     'from SHELXL97 CIF and IUCr SHELXL97-template'
_journal_date_recd_electronic     2008-12-09
_journal_date_accepted     2008-12-25
_journal_name_full     'Acta Crystallographica, Section E'
_journal_year     2009
_journal_volume     65
_journal_issue      3
_journal_page_first     o509
_journal_page_last     o509
_journal_paper_category     QO
_journal_coeditor_code     HB2877
_publ_contact_author_name     ' Wang, Hai-bo'
_publ_contact_author_address
;
College of Science
Nanjing University of Technology
Xinmofan Road No. 5 Nanjing
Nanjing 210009
People's Republic of China
;
_publ_contact_author_email     wanghaibo@njut.edu.cn
_publ_contact_author_fax     '86 25  83369345'
_publ_contact_author_phone     '86 25 83587440'
_publ_section_title
;
Bis{6-[4-(2-ethyoxyphenyldiazenyl)phenoxy]hexanol} monohydrate
;
loop_
    _publ_author_name
    _publ_author_address
    'Lu, Ran-zhe'
;
College of Science
Nanjing University of Technology
Xinmofan Road No. 5 Nanjing
Nanjing 210009
People's Republic of China
;
    'Zhang, Min'
;
College of Science
Nanjing University of Technology
Xinmofan Road No. 5 Nanjing
Nanjing 210009
People's Republic of China
;
    'Han, Lu-na'
;
College of Science
Nanjing University of Technology
Xinmofan Road No. 5 Nanjing
Nanjing 210009
People's Republic of China
;
    'Wang, Bin'
;
College of Science
Nanjing University of Technology
Xinmofan Road No. 5 Nanjing
Nanjing 210009
People's Republic of China
;
    'Wang, Hai-bo'
;
College of Science
Nanjing University of Technology
Xinmofan Road No. 5 Nanjing
Nanjing 210009
People's Republic of China
;
data_I
_audit_creation_method     SHELXL-97
_chemical_name_systematic
;
Bis{6-[4-(2-ethyoxyphenyldiazenyl)phenoxy]hexanol} monohydrate
;
_chemical_name_common     ?
_chemical_formula_moiety     '2(C20 H26 N2 O3), H2 O'
_chemical_formula_sum     'C40 H54 N4 O7'
_chemical_formula_iupac     '2C20 H26 N2 O3, H2 O'
_chemical_formula_weight     702.87
_chemical_melting_point     ?
_symmetry_cell_setting     Triclinic
_symmetry_space_group_name_H-M     'P -1'
_symmetry_space_group_name_Hall     '-P 1'
loop_
    _symmetry_equiv_pos_as_xyz
    'x, y, z'
    '-x, -y, -z'
_cell_length_a     7.4586(7)
_cell_length_b     11.5674(11)
_cell_length_c     24.070(2)
_cell_angle_alpha     90.46(3)
_cell_angle_beta     98.46(3)
_cell_angle_gamma     106.10(3)
_cell_volume     1970.9(5)
_cell_formula_units_Z     2
_cell_measurement_reflns_used     25
_cell_measurement_theta_min     9
_cell_measurement_theta_max     13
_cell_measurement_temperature     293(2)
_exptl_crystal_description     block
_exptl_crystal_colour     yellow
_exptl_crystal_size_max     0.30
_exptl_crystal_size_mid     0.20
_exptl_crystal_size_min     0.10
_exptl_crystal_density_diffrn     1.184
_exptl_crystal_density_meas     ?
_exptl_crystal_density_method     'not measured'
_exptl_crystal_F_000     756
_exptl_absorpt_coefficient_mu     0.081
_exptl_absorpt_correction_type     psi-scan
_exptl_absorpt_process_details     '(North <i>et al.</i>,  1968)'
_exptl_absorpt_correction_T_min     0.956
_exptl_absorpt_correction_T_max     0.982
_exptl_special_details
;
;
_diffrn_ambient_temperature     293(2)
_diffrn_radiation_type     MoK\a
_diffrn_radiation_wavelength     0.71073
_diffrn_radiation_source     'fine-focus sealed tube'
_diffrn_radiation_monochromator     graphite
_diffrn_measurement_device_type     'Enraf--Nonius CAD-4'
_diffrn_measurement_method     \w/2\q
_diffrn_detector_area_resol_mean     ?
_diffrn_reflns_number     7726
_diffrn_reflns_av_R_equivalents     0.0769
_diffrn_reflns_av_sigmaI/netI     0.0606
_diffrn_reflns_theta_min     1.71
_diffrn_reflns_theta_max     25.27
_diffrn_reflns_theta_full     25.27
_diffrn_measured_fraction_theta_max     0.999
_diffrn_measured_fraction_theta_full     0.999
_diffrn_reflns_limit_h_min     0
_diffrn_reflns_limit_h_max     8
_diffrn_reflns_limit_k_min     -13
_diffrn_reflns_limit_k_max     13
_diffrn_reflns_limit_l_min     -28
_diffrn_reflns_limit_l_max     28
_diffrn_standards_number     3
_diffrn_standards_interval_count     200
_diffrn_standards_interval_time     120
_diffrn_standards_decay_%     1
_refine_special_details
;
Refinement of <i>F</i>^2^ against ALL reflections. The weighted <i>R</i>-factor
<i>wR</i> and goodness of fit <i>S</i> are based on <i>F</i>^2^, conventional
<i>R</i>-factors <i>R</i> are based on <i>F</i>, with <i>F</i> set to zero for
negative <i>F</i>^2^. The threshold expression of <i>F</i>^2^ >
\s(<i>F</i>^2^) is used only for calculating <i>R</i>-factors(gt) <i>etc</i>.
and is not relevant to the choice of reflections for refinement.
<i>R</i>-factors based on <i>F</i>^2^ are statistically about twice as large
as those based on <i>F</i>, and <i>R</i>- factors based on ALL data will be
even larger.
;
_reflns_number_total     7134
_reflns_number_gt     3403
_reflns_threshold_expression     I>2\s(I)
_refine_ls_structure_factor_coef     Fsqd
_refine_ls_matrix_type     full
_refine_ls_R_factor_all     0.1476
_refine_ls_R_factor_gt     0.0739
_refine_ls_wR_factor_gt     0.1516
_refine_ls_wR_factor_ref     0.1812
_refine_ls_goodness_of_fit_ref     1.004
_refine_ls_restrained_S_all     1.004
_refine_ls_number_reflns     7134
_refine_ls_number_parameters     460
_refine_ls_number_restraints     0
_refine_ls_hydrogen_treatment     constr
_refine_ls_weighting_scheme     calc
_refine_ls_weighting_details
              'calc w=1/[\s^2^(Fo^2^)+(0.05P)^2^+1.3P] where P=(Fo^2^+2Fc^2^)/3'
_atom_sites_solution_hydrogens     geom
_atom_sites_solution_primary     direct
_atom_sites_solution_secondary     difmap
_refine_ls_shift/su_max     0.000
_refine_ls_shift/su_mean     0.000
_refine_diff_density_max     0.208
_refine_diff_density_min     -0.302
_refine_ls_extinction_method     none
_refine_ls_extinction_coef     ?
loop_
    _atom_type_symbol
    _atom_type_description
    _atom_type_scat_dispersion_real
    _atom_type_scat_dispersion_imag
    _atom_type_scat_source
    'C' 'C' 0.0033 0.0016
                         'International Tables Vol C Tables 4.2.6.8 and 6.1.1.4'
    'H' 'H' 0.0000 0.0000
                         'International Tables Vol C Tables 4.2.6.8 and 6.1.1.4'
    'N' 'N' 0.0061 0.0033
                         'International Tables Vol C Tables 4.2.6.8 and 6.1.1.4'
    'O' 'O' 0.0106 0.0060
                         'International Tables Vol C Tables 4.2.6.8 and 6.1.1.4'
_computing_data_collection     'CAD-4 EXPRESS (Enraf--Nonius, 1994)'
_computing_cell_refinement     'CAD-4 EXPRESS (Enraf--Nonius, 1994)'
_computing_data_reduction     'XCAD4 (Harms & Wocadlo, 1995)'
_computing_structure_solution     'SHELXS97 (Sheldrick, 2008)'
_computing_structure_refinement     'SHELXL97 (Sheldrick, 2008)'
_computing_molecular_graphics     'SHELXTL (Sheldrick, 2008)'
_computing_publication_material     'SHELXL97 (Sheldrick, 2008)'
loop_
    _atom_site_type_symbol
    _atom_site_label
    _atom_site_fract_x
    _atom_site_fract_y
    _atom_site_fract_z
    _atom_site_U_iso_or_equiv
    _atom_site_adp_type
    _atom_site_calc_flag
    _atom_site_refinement_flags
    _atom_site_occupancy
    _atom_site_disorder_assembly
    _atom_site_disorder_group
    O OW 0.5276(4) 0.9282(2) -0.24533(12) 0.0971(10) Uani d . 1 . .
    H HWB 0.4522 0.8576 -0.2505 0.117 Uiso d R 1 . .
    H HWA 0.4667 0.9734 -0.2339 0.117 Uiso d R 1 . .
    O O1 -0.2094(4) 0.8215(3) 0.72415(13) 0.1066(11) Uani d . 1 . .
    H H1A -0.2390 0.8873 0.7249 0.128 Uiso d R 1 . .
    O O2 -0.2623(4) 0.2599(2) 0.47771(11) 0.0815(8) Uani d . 1 . .
    O O3 -0.2369(4) -0.2649(2) 0.26105(10) 0.0694(7) Uani d . 1 . .
    N N1 -0.2457(5) -0.2022(3) 0.41759(13) 0.0670(9) Uani d . 1 . .
    N N2 -0.2520(4) -0.2221(2) 0.36679(13) 0.0592(8) Uani d . 1 . .
    C C1 -0.2298(6) 0.7803(4) 0.66703(19) 0.0878(14) Uani d . 1 . .
    H H1C -0.1298 0.8320 0.6495 0.105 Uiso calc R 1 . .
    H H1D -0.3495 0.7864 0.6472 0.105 Uiso calc R 1 . .
    C C2 -0.2224(6) 0.6527(3) 0.66147(16) 0.0724(11) Uani d . 1 . .
    H H2B -0.3242 0.6014 0.6784 0.087 Uiso calc R 1 . .
    H H2C -0.1043 0.6467 0.6825 0.087 Uiso calc R 1 . .
    C C3 -0.2381(6) 0.6057(3) 0.60160(16) 0.0725(11) Uani d . 1 . .
    H H3A -0.1302 0.6523 0.5856 0.087 Uiso calc R 1 . .
    H H3B -0.3509 0.6176 0.5796 0.087 Uiso calc R 1 . .
    C C4 -0.2468(5) 0.4737(3) 0.59679(15) 0.0639(10) Uani d . 1 . .
    H H4A -0.3572 0.4271 0.6117 0.077 Uiso calc R 1 . .
    H H4B -0.1363 0.4615 0.6200 0.077 Uiso calc R 1 . .
    C C5 -0.2556(6) 0.4259(3) 0.53730(15) 0.0674(10) Uani d . 1 . .
    H H5A -0.3703 0.4327 0.5144 0.081 Uiso calc R 1 . .
    H H5B -0.1490 0.4747 0.5214 0.081 Uiso calc R 1 . .
    C C6 -0.2523(6) 0.2965(3) 0.53547(15) 0.0682(11) Uani d . 1 . .
    H H6A -0.1369 0.2886 0.5575 0.082 Uiso calc R 1 . .
    H H6B -0.3589 0.2464 0.5509 0.082 Uiso calc R 1 . .
    C C7 -0.2574(5) 0.1447(3) 0.46608(16) 0.0641(10) Uani d . 1 . .
    C C8 -0.2501(6) 0.0598(3) 0.50434(16) 0.0780(12) Uani d . 1 . .
    H H8A -0.2476 0.0779 0.5422 0.094 Uiso calc R 1 . .
    C C9 -0.2466(6) -0.0536(4) 0.48678(16) 0.0810(13) Uani d . 1 . .
    H H9A -0.2415 -0.1114 0.5131 0.097 Uiso calc R 1 . .
    C C10 -0.2504(5) -0.0821(3) 0.43104(15) 0.0578(9) Uani d . 1 . .
    C C11 -0.2537(6) 0.0043(3) 0.39299(16) 0.0712(11) Uani d . 1 . .
    H H11A -0.2522 -0.0129 0.3553 0.085 Uiso calc R 1 . .
    C C12 -0.2592(6) 0.1153(4) 0.40993(16) 0.0804(13) Uani d . 1 . .
    H H12A -0.2643 0.1728 0.3834 0.096 Uiso calc R 1 . .
    C C13 -0.2518(5) -0.3409(3) 0.35068(15) 0.0527(9) Uani d . 1 . .
    C C14 -0.2609(5) -0.4337(3) 0.38626(16) 0.0648(10) Uani d . 1 . .
    H H14A -0.2637 -0.4199 0.4242 0.078 Uiso calc R 1 . .
    C C15 -0.2659(5) -0.5478(3) 0.36662(18) 0.0702(11) Uani d . 1 . .
    H H15A -0.2720 -0.6102 0.3910 0.084 Uiso calc R 1 . .
    C C16 -0.2618(5) -0.5669(4) 0.31014(19) 0.0725(11) Uani d . 1 . .
    H H16A -0.2657 -0.6431 0.2965 0.087 Uiso calc R 1 . .
    C C17 -0.2520(5) -0.4757(3) 0.27399(17) 0.0656(10) Uani d . 1 . .
    H H17A -0.2481 -0.4901 0.2362 0.079 Uiso calc R 1 . .
    C C18 -0.2479(5) -0.3613(3) 0.29358(15) 0.0556(9) Uani d . 1 . .
    C C19 -0.2130(6) -0.2753(3) 0.20418(15) 0.0675(11) Uani d . 1 . .
    H H19A -0.3237 -0.3317 0.1829 0.081 Uiso calc R 1 . .
    H H19B -0.1040 -0.3042 0.2016 0.081 Uiso calc R 1 . .
    C C20 -0.1848(6) -0.1522(4) 0.18134(17) 0.0864(13) Uani d . 1 . .
    H H20A -0.1668 -0.1557 0.1428 0.130 Uiso calc R 1 . .
    H H20B -0.0755 -0.0972 0.2029 0.130 Uiso calc R 1 . .
    H H20C -0.2940 -0.1250 0.1838 0.130 Uiso calc R 1 . .
    O O4 0.1625(4) 0.8614(2) -0.22791(12) 0.0906(9) Uani d . 1 . .
    H H4C 0.0704 0.8070 -0.2458 0.109 Uiso d R 1 . .
    O O5 0.2453(4) 0.3308(2) 0.01659(10) 0.0768(8) Uani d . 1 . .
    O O6 0.2785(4) -0.1956(2) 0.24180(10) 0.0668(7) Uani d . 1 . .
    N N3 0.2699(5) -0.1229(3) 0.08391(13) 0.0689(9) Uani d . 1 . .
    N N4 0.2798(4) -0.1396(2) 0.13469(12) 0.0581(8) Uani d . 1 . .
    C C21 0.1799(6) 0.8282(4) -0.17127(19) 0.0852(13) Uani d . 1 . .
    H H21A 0.0667 0.8301 -0.1564 0.102 Uiso calc R 1 . .
    H H21B 0.2857 0.8874 -0.1494 0.102 Uiso calc R 1 . .
    C C22 0.2088(6) 0.7064(3) -0.16406(16) 0.0707(11) Uani d . 1 . .
    H H22A 0.3261 0.7065 -0.1769 0.085 Uiso calc R 1 . .
    H H22B 0.1073 0.6484 -0.1881 0.085 Uiso calc R 1 . .
    C C23 0.2158(6) 0.6645(3) -0.10461(16) 0.0661(10) Uani d . 1 . .
    H H23A 0.3228 0.7186 -0.0808 0.079 Uiso calc R 1 . .
    H H23B 0.1020 0.6683 -0.0906 0.079 Uiso calc R 1 . .
    C C24 0.2325(6) 0.5374(3) -0.10095(15) 0.0658(10) Uani d . 1 . .
    H H24A 0.1279 0.4842 -0.1260 0.079 Uiso calc R 1 . .
    H H24B 0.3484 0.5346 -0.1139 0.079 Uiso calc R 1 . .
    C C25 0.2330(6) 0.4913(3) -0.04241(15) 0.0664(10) Uani d . 1 . .
    H H25A 0.3431 0.5407 -0.0179 0.080 Uiso calc R 1 . .
    H H25B 0.1217 0.4995 -0.0282 0.080 Uiso calc R 1 . .
    C C26 0.2352(6) 0.3623(3) -0.04032(15) 0.0671(10) Uani d . 1 . .
    H H26A 0.1215 0.3109 -0.0626 0.081 Uiso calc R 1 . .
    H H26B 0.3435 0.3519 -0.0555 0.081 Uiso calc R 1 . .
    C C27 0.2510(5) 0.2175(3) 0.03082(15) 0.0614(10) Uani d . 1 . .
    C C28 0.2504(6) 0.1940(3) 0.08671(16) 0.0737(12) Uani d . 1 . .
    H H28A 0.2452 0.2539 0.1119 0.088 Uiso calc R 1 . .
    C C29 0.2573(6) 0.0849(3) 0.10573(15) 0.0677(11) Uani d . 1 . .
    H H29A 0.2566 0.0707 0.1437 0.081 Uiso calc R 1 . .
    C C30 0.2656(5) -0.0058(3) 0.06852(15) 0.0616(10) Uani d . 1 . .
    C C31 0.2649(7) 0.0181(4) 0.01333(16) 0.0855(14) Uani d . 1 . .
    H H31A 0.2687 -0.0422 -0.0119 0.103 Uiso calc R 1 . .
    C C32 0.2589(7) 0.1291(4) -0.00667(17) 0.0846(13) Uani d . 1 . .
    H H32A 0.2601 0.1436 -0.0446 0.102 Uiso calc R 1 . .
    C C33 0.2824(5) -0.2583(3) 0.14889(15) 0.0536(9) Uani d . 1 . .
    C C34 0.2858(5) -0.3467(3) 0.11001(16) 0.0619(10) Uani d . 1 . .
    H H34A 0.2862 -0.3292 0.0724 0.074 Uiso calc R 1 . .
    C C35 0.2887(5) -0.4604(3) 0.12658(19) 0.0705(11) Uani d . 1 . .
    H H35A 0.2898 -0.5191 0.1001 0.085 Uiso calc R 1 . .
    C C36 0.2898(5) -0.4861(3) 0.1814(2) 0.0741(11) Uani d . 1 . .
    H H36A 0.2926 -0.5627 0.1922 0.089 Uiso calc R 1 . .
    C C37 0.2870(5) -0.4001(3) 0.22214(17) 0.0679(11) Uani d . 1 . .
    H H37A 0.2871 -0.4187 0.2597 0.081 Uiso calc R 1 . .
    C C38 0.2839(5) -0.2860(3) 0.20512(16) 0.0580(9) Uani d . 1 . .
    C C39 0.2613(6) -0.2236(4) 0.29842(15) 0.0755(12) Uani d . 1 . .
    H H39A 0.3771 -0.2374 0.3173 0.091 Uiso calc R 1 . .
    H H39B 0.1586 -0.2960 0.2996 0.091 Uiso calc R 1 . .
    C C40 0.2227(7) -0.1189(4) 0.32730(17) 0.0897(14) Uani d . 1 . .
    H H40A 0.2108 -0.1361 0.3658 0.135 Uiso calc R 1 . .
    H H40B 0.1075 -0.1062 0.3085 0.135 Uiso calc R 1 . .
    H H40C 0.3252 -0.0477 0.3261 0.135 Uiso calc R 1 . .
loop_
    _atom_site_aniso_label
    _atom_site_aniso_U_11
    _atom_site_aniso_U_22
    _atom_site_aniso_U_33
    _atom_site_aniso_U_12
    _atom_site_aniso_U_13
    _atom_site_aniso_U_23
    OW 0.102(2) 0.0739(19) 0.120(2) 0.0148(17) 0.0522(19) -0.0047(17)
    O1 0.111(3) 0.095(2) 0.123(3) 0.0508(19) 0.008(2) -0.050(2)
    O2 0.128(3) 0.0624(17) 0.0648(18) 0.0391(17) 0.0244(16) -0.0029(13)
    O3 0.097(2) 0.0609(16) 0.0555(16) 0.0248(15) 0.0232(14) -0.0032(13)
    N1 0.089(2) 0.062(2) 0.055(2) 0.0276(18) 0.0165(17) -0.0053(15)
    N2 0.066(2) 0.0560(19) 0.059(2) 0.0185(15) 0.0193(16) -0.0019(15)
    C1 0.091(3) 0.073(3) 0.102(4) 0.031(3) 0.010(3) -0.029(3)
    C2 0.065(3) 0.073(3) 0.081(3) 0.026(2) 0.006(2) -0.019(2)
    C3 0.083(3) 0.057(2) 0.081(3) 0.021(2) 0.025(2) -0.011(2)
    C4 0.065(3) 0.060(2) 0.072(3) 0.0217(19) 0.018(2) -0.0085(19)
    C5 0.083(3) 0.061(2) 0.065(2) 0.029(2) 0.015(2) -0.0009(19)
    C6 0.087(3) 0.066(3) 0.055(2) 0.024(2) 0.015(2) -0.0097(19)
    C7 0.078(3) 0.052(2) 0.067(3) 0.022(2) 0.020(2) -0.008(2)
    C8 0.125(4) 0.066(3) 0.052(2) 0.040(3) 0.017(2) -0.002(2)
    C9 0.130(4) 0.068(3) 0.053(2) 0.038(3) 0.021(2) 0.004(2)
    C10 0.063(2) 0.050(2) 0.063(2) 0.0184(18) 0.0158(19) -0.0029(18)
    C11 0.101(3) 0.063(3) 0.055(2) 0.026(2) 0.024(2) -0.004(2)
    C12 0.129(4) 0.064(3) 0.057(3) 0.036(3) 0.027(2) 0.002(2)
    C13 0.048(2) 0.050(2) 0.063(2) 0.0176(17) 0.0127(17) -0.0029(18)
    C14 0.071(3) 0.058(2) 0.071(3) 0.022(2) 0.020(2) 0.003(2)
    C15 0.071(3) 0.057(2) 0.086(3) 0.022(2) 0.017(2) 0.011(2)
    C16 0.073(3) 0.057(3) 0.091(3) 0.023(2) 0.015(2) -0.005(2)
    C17 0.072(3) 0.057(2) 0.070(3) 0.021(2) 0.013(2) -0.010(2)
    C18 0.057(2) 0.052(2) 0.058(2) 0.0153(18) 0.0094(18) 0.0027(18)
    C19 0.066(3) 0.075(3) 0.061(2) 0.016(2) 0.018(2) -0.006(2)
    C20 0.100(4) 0.084(3) 0.073(3) 0.015(3) 0.026(3) 0.009(2)
    O4 0.089(2) 0.082(2) 0.091(2) 0.0152(17) -0.0022(17) 0.0206(17)
    O5 0.114(2) 0.0645(17) 0.0610(17) 0.0322(16) 0.0270(15) 0.0108(13)
    O6 0.0854(19) 0.0619(16) 0.0582(16) 0.0240(14) 0.0210(13) 0.0053(13)
    N3 0.100(3) 0.060(2) 0.053(2) 0.0308(18) 0.0152(18) 0.0057(15)
    N4 0.065(2) 0.0559(19) 0.057(2) 0.0197(16) 0.0174(15) 0.0067(15)
    C21 0.090(3) 0.078(3) 0.099(4) 0.032(3) 0.037(3) 0.024(3)
    C22 0.081(3) 0.062(2) 0.070(3) 0.019(2) 0.019(2) 0.012(2)
    C23 0.071(3) 0.059(2) 0.075(3) 0.023(2) 0.020(2) 0.0070(19)
    C24 0.075(3) 0.063(2) 0.069(3) 0.027(2) 0.024(2) 0.0096(19)
    C25 0.075(3) 0.064(2) 0.068(3) 0.029(2) 0.017(2) 0.0091(19)
    C26 0.076(3) 0.069(3) 0.060(2) 0.023(2) 0.019(2) 0.009(2)
    C27 0.074(3) 0.055(2) 0.059(2) 0.023(2) 0.013(2) 0.0095(19)
    C28 0.115(4) 0.057(2) 0.060(3) 0.032(2) 0.031(2) 0.007(2)
    C29 0.093(3) 0.070(3) 0.047(2) 0.028(2) 0.024(2) 0.0092(19)
    C30 0.074(3) 0.057(2) 0.059(2) 0.023(2) 0.018(2) 0.0036(18)
    C31 0.151(4) 0.069(3) 0.051(2) 0.052(3) 0.021(3) 0.001(2)
    C32 0.139(4) 0.072(3) 0.055(2) 0.043(3) 0.029(3) 0.005(2)
    C33 0.054(2) 0.047(2) 0.063(2) 0.0159(17) 0.0123(18) 0.0005(17)
    C34 0.062(3) 0.062(2) 0.067(2) 0.023(2) 0.0120(19) -0.0024(19)
    C35 0.066(3) 0.058(3) 0.091(3) 0.024(2) 0.011(2) -0.009(2)
    C36 0.068(3) 0.051(2) 0.104(3) 0.018(2) 0.014(2) 0.008(2)
    C37 0.065(3) 0.060(3) 0.080(3) 0.020(2) 0.012(2) 0.011(2)
    C38 0.053(2) 0.053(2) 0.070(3) 0.0146(18) 0.0137(19) -0.0017(19)
    C39 0.084(3) 0.086(3) 0.056(3) 0.022(2) 0.015(2) 0.015(2)
    C40 0.112(4) 0.095(3) 0.059(3) 0.016(3) 0.027(2) -0.003(2)
_geom_special_details
;
All e.s.d.'s (except the e.s.d. in the dihedral angle between two l.s. planes)
are estimated using the full covariance matrix. The cell e.s.d.'s are taken
into account individually in the estimation of e.s.d.'s in distances, angles
and torsion angles; correlations between e.s.d.'s in cell parameters are only
used when they are defined by crystal symmetry. An approximate (isotropic)
treatment of cell e.s.d.'s is used for estimating e.s.d.'s involving l.s.
planes.
;
loop_
    _geom_bond_atom_site_label_1
    _geom_bond_atom_site_label_2
    _geom_bond_site_symmetry_2
    _geom_bond_distance
    _geom_bond_publ_flag
    OW HWB . 0.8500 ?
    OW HWA . 0.8500 ?
    O1 C1 . 1.424(5) ?
    O1 H1A . 0.8499 ?
    O2 C7 . 1.371(4) ?
    O2 C6 . 1.436(4) ?
    O3 C18 . 1.359(4) ?
    O3 C19 . 1.415(4) ?
    N1 N2 . 1.234(4) ?
    N1 C10 . 1.434(4) ?
    N2 C13 . 1.425(4) ?
    C1 C2 . 1.497(5) ?
    C1 H1C . 0.9700 ?
    C1 H1D . 0.9700 ?
    C2 C3 . 1.513(5) ?
    C2 H2B . 0.9700 ?
    C2 H2C . 0.9700 ?
    C3 C4 . 1.513(5) ?
    C3 H3A . 0.9700 ?
    C3 H3B . 0.9700 ?
    C4 C5 . 1.516(5) ?
    C4 H4A . 0.9700 ?
    C4 H4B . 0.9700 ?
    C5 C6 . 1.504(5) ?
    C5 H5A . 0.9700 ?
    C5 H5B . 0.9700 ?
    C6 H6A . 0.9700 ?
    C6 H6B . 0.9700 ?
    C7 C8 . 1.358(5) ?
    C7 C12 . 1.388(5) ?
    C8 C9 . 1.383(5) ?
    C8 H8A . 0.9300 ?
    C9 C10 . 1.373(5) ?
    C9 H9A . 0.9300 ?
    C10 C11 . 1.364(5) ?
    C11 C12 . 1.357(5) ?
    C11 H11A . 0.9300 ?
    C12 H12A . 0.9300 ?
    C13 C14 . 1.372(5) ?
    C13 C18 . 1.399(5) ?
    C14 C15 . 1.387(5) ?
    C14 H14A . 0.9300 ?
    C15 C16 . 1.382(5) ?
    C15 H15A . 0.9300 ?
    C16 C17 . 1.365(5) ?
    C16 H16A . 0.9300 ?
    C17 C18 . 1.392(5) ?
    C17 H17A . 0.9300 ?
    C19 C20 . 1.501(5) ?
    C19 H19A . 0.9700 ?
    C19 H19B . 0.9700 ?
    C20 H20A . 0.9600 ?
    C20 H20B . 0.9600 ?
    C20 H20C . 0.9600 ?
    O4 C21 . 1.417(4) ?
    O4 H4C . 0.8501 ?
    O5 C27 . 1.368(4) ?
    O5 C26 . 1.417(4) ?
    O6 C38 . 1.376(4) ?
    O6 C39 . 1.419(4) ?
    N3 N4 . 1.234(4) ?
    N3 C30 . 1.414(4) ?
    N4 C33 . 1.422(4) ?
    C21 C22 . 1.492(5) ?
    C21 H21A . 0.9700 ?
    C21 H21B . 0.9700 ?
    C22 C23 . 1.513(5) ?
    C22 H22A . 0.9700 ?
    C22 H22B . 0.9700 ?
    C23 C24 . 1.512(4) ?
    C23 H23A . 0.9700 ?
    C23 H23B . 0.9700 ?
    C24 C25 . 1.511(5) ?
    C24 H24A . 0.9700 ?
    C24 H24B . 0.9700 ?
    C25 C26 . 1.499(5) ?
    C25 H25A . 0.9700 ?
    C25 H25B . 0.9700 ?
    C26 H26A . 0.9700 ?
    C26 H26B . 0.9700 ?
    C27 C28 . 1.375(5) ?
    C27 C32 . 1.378(5) ?
    C28 C29 . 1.357(5) ?
    C28 H28A . 0.9300 ?
    C29 C30 . 1.394(5) ?
    C29 H29A . 0.9300 ?
    C30 C31 . 1.359(5) ?
    C31 C32 . 1.384(5) ?
    C31 H31A . 0.9300 ?
    C32 H32A . 0.9300 ?
    C33 C34 . 1.389(4) ?
    C33 C38 . 1.393(5) ?
    C34 C35 . 1.382(5) ?
    C34 H34A . 0.9300 ?
    C35 C36 . 1.355(5) ?
    C35 H35A . 0.9300 ?
    C36 C37 . 1.397(5) ?
    C36 H36A . 0.9300 ?
    C37 C38 . 1.390(5) ?
    C37 H37A . 0.9300 ?
    C39 C40 . 1.507(5) ?
    C39 H39A . 0.9700 ?
    C39 H39B . 0.9700 ?
    C40 H40A . 0.9600 ?
    C40 H40B . 0.9600 ?
    C40 H40C . 0.9600 ?
loop_
    _geom_angle_atom_site_label_1
    _geom_angle_atom_site_label_2
    _geom_angle_atom_site_label_3
    _geom_angle_site_symmetry_1
    _geom_angle_site_symmetry_3
    _geom_angle
    _geom_angle_publ_flag
    HWB OW HWA . . 106.9 ?
    C1 O1 H1A . . 108.6 ?
    C7 O2 C6 . . 117.8(3) ?
    C18 O3 C19 . . 119.5(3) ?
    N2 N1 C10 . . 112.9(3) ?
    N1 N2 C13 . . 115.5(3) ?
    O1 C1 C2 . . 112.5(4) ?
    O1 C1 H1C . . 109.1 ?
    C2 C1 H1C . . 109.1 ?
    O1 C1 H1D . . 109.1 ?
    C2 C1 H1D . . 109.1 ?
    H1C C1 H1D . . 107.8 ?
    C1 C2 C3 . . 114.5(3) ?
    C1 C2 H2B . . 108.6 ?
    C3 C2 H2B . . 108.6 ?
    C1 C2 H2C . . 108.6 ?
    C3 C2 H2C . . 108.6 ?
    H2B C2 H2C . . 107.6 ?
    C2 C3 C4 . . 113.5(3) ?
    C2 C3 H3A . . 108.9 ?
    C4 C3 H3A . . 108.9 ?
    C2 C3 H3B . . 108.9 ?
    C4 C3 H3B . . 108.9 ?
    H3A C3 H3B . . 107.7 ?
    C3 C4 C5 . . 114.3(3) ?
    C3 C4 H4A . . 108.7 ?
    C5 C4 H4A . . 108.7 ?
    C3 C4 H4B . . 108.7 ?
    C5 C4 H4B . . 108.7 ?
    H4A C4 H4B . . 107.6 ?
    C6 C5 C4 . . 111.9(3) ?
    C6 C5 H5A . . 109.2 ?
    C4 C5 H5A . . 109.2 ?
    C6 C5 H5B . . 109.2 ?
    C4 C5 H5B . . 109.2 ?
    H5A C5 H5B . . 107.9 ?
    O2 C6 C5 . . 107.6(3) ?
    O2 C6 H6A . . 110.2 ?
    C5 C6 H6A . . 110.2 ?
    O2 C6 H6B . . 110.2 ?
    C5 C6 H6B . . 110.2 ?
    H6A C6 H6B . . 108.5 ?
    C8 C7 O2 . . 125.7(3) ?
    C8 C7 C12 . . 118.7(3) ?
    O2 C7 C12 . . 115.6(3) ?
    C7 C8 C9 . . 119.8(4) ?
    C7 C8 H8A . . 120.1 ?
    C9 C8 H8A . . 120.1 ?
    C10 C9 C8 . . 121.0(4) ?
    C10 C9 H9A . . 119.5 ?
    C8 C9 H9A . . 119.5 ?
    C11 C10 C9 . . 118.9(3) ?
    C11 C10 N1 . . 124.8(3) ?
    C9 C10 N1 . . 116.3(3) ?
    C12 C11 C10 . . 120.3(4) ?
    C12 C11 H11A . . 119.9 ?
    C10 C11 H11A . . 119.9 ?
    C11 C12 C7 . . 121.3(4) ?
    C11 C12 H12A . . 119.4 ?
    C7 C12 H12A . . 119.4 ?
    C14 C13 C18 . . 119.6(3) ?
    C14 C13 N2 . . 124.9(3) ?
    C18 C13 N2 . . 115.4(3) ?
    C13 C14 C15 . . 121.1(4) ?
    C13 C14 H14A . . 119.4 ?
    C15 C14 H14A . . 119.4 ?
    C16 C15 C14 . . 118.7(4) ?
    C16 C15 H15A . . 120.6 ?
    C14 C15 H15A . . 120.6 ?
    C17 C16 C15 . . 121.2(4) ?
    C17 C16 H16A . . 119.4 ?
    C15 C16 H16A . . 119.4 ?
    C16 C17 C18 . . 120.2(4) ?
    C16 C17 H17A . . 119.9 ?
    C18 C17 H17A . . 119.9 ?
    O3 C18 C17 . . 124.5(3) ?
    O3 C18 C13 . . 116.3(3) ?
    C17 C18 C13 . . 119.2(3) ?
    O3 C19 C20 . . 107.2(3) ?
    O3 C19 H19A . . 110.3 ?
    C20 C19 H19A . . 110.3 ?
    O3 C19 H19B . . 110.3 ?
    C20 C19 H19B . . 110.3 ?
    H19A C19 H19B . . 108.5 ?
    C19 C20 H20A . . 109.5 ?
    C19 C20 H20B . . 109.5 ?
    H20A C20 H20B . . 109.5 ?
    C19 C20 H20C . . 109.5 ?
    H20A C20 H20C . . 109.5 ?
    H20B C20 H20C . . 109.5 ?
    C21 O4 H4C . . 106.1 ?
    C27 O5 C26 . . 120.5(3) ?
    C38 O6 C39 . . 118.1(3) ?
    N4 N3 C30 . . 115.4(3) ?
    N3 N4 C33 . . 114.2(3) ?
    O4 C21 C22 . . 113.7(4) ?
    O4 C21 H21A . . 108.8 ?
    C22 C21 H21A . . 108.8 ?
    O4 C21 H21B . . 108.8 ?
    C22 C21 H21B . . 108.8 ?
    H21A C21 H21B . . 107.7 ?
    C21 C22 C23 . . 115.2(3) ?
    C21 C22 H22A . . 108.5 ?
    C23 C22 H22A . . 108.5 ?
    C21 C22 H22B . . 108.5 ?
    C23 C22 H22B . . 108.5 ?
    H22A C22 H22B . . 107.5 ?
    C24 C23 C22 . . 112.4(3) ?
    C24 C23 H23A . . 109.1 ?
    C22 C23 H23A . . 109.1 ?
    C24 C23 H23B . . 109.1 ?
    C22 C23 H23B . . 109.1 ?
    H23A C23 H23B . . 107.9 ?
    C25 C24 C23 . . 113.7(3) ?
    C25 C24 H24A . . 108.8 ?
    C23 C24 H24A . . 108.8 ?
    C25 C24 H24B . . 108.8 ?
    C23 C24 H24B . . 108.8 ?
    H24A C24 H24B . . 107.7 ?
    C26 C25 C24 . . 113.0(3) ?
    C26 C25 H25A . . 109.0 ?
    C24 C25 H25A . . 109.0 ?
    C26 C25 H25B . . 109.0 ?
    C24 C25 H25B . . 109.0 ?
    H25A C25 H25B . . 107.8 ?
    O5 C26 C25 . . 108.1(3) ?
    O5 C26 H26A . . 110.1 ?
    C25 C26 H26A . . 110.1 ?
    O5 C26 H26B . . 110.1 ?
    C25 C26 H26B . . 110.1 ?
    H26A C26 H26B . . 108.4 ?
    O5 C27 C28 . . 116.0(3) ?
    O5 C27 C32 . . 124.4(3) ?
    C28 C27 C32 . . 119.6(3) ?
    C29 C28 C27 . . 121.1(4) ?
    C29 C28 H28A . . 119.4 ?
    C27 C28 H28A . . 119.4 ?
    C28 C29 C30 . . 120.2(3) ?
    C28 C29 H29A . . 119.9 ?
    C30 C29 H29A . . 119.9 ?
    C31 C30 C29 . . 118.2(3) ?
    C31 C30 N3 . . 117.2(3) ?
    C29 C30 N3 . . 124.6(3) ?
    C30 C31 C32 . . 122.3(4) ?
    C30 C31 H31A . . 118.8 ?
    C32 C31 H31A . . 118.8 ?
    C27 C32 C31 . . 118.5(4) ?
    C27 C32 H32A . . 120.7 ?
    C31 C32 H32A . . 120.7 ?
    C34 C33 C38 . . 118.6(3) ?
    C34 C33 N4 . . 123.6(3) ?
    C38 C33 N4 . . 117.7(3) ?
    C35 C34 C33 . . 120.8(4) ?
    C35 C34 H34A . . 119.6 ?
    C33 C34 H34A . . 119.6 ?
    C36 C35 C34 . . 119.9(4) ?
    C36 C35 H35A . . 120.1 ?
    C34 C35 H35A . . 120.1 ?
    C35 C36 C37 . . 121.5(4) ?
    C35 C36 H36A . . 119.3 ?
    C37 C36 H36A . . 119.3 ?
    C38 C37 C36 . . 118.3(4) ?
    C38 C37 H37A . . 120.9 ?
    C36 C37 H37A . . 120.9 ?
    O6 C38 C37 . . 122.8(3) ?
    O6 C38 C33 . . 116.3(3) ?
    C37 C38 C33 . . 120.9(3) ?
    O6 C39 C40 . . 108.2(3) ?
    O6 C39 H39A . . 110.1 ?
    C40 C39 H39A . . 110.1 ?
    O6 C39 H39B . . 110.1 ?
    C40 C39 H39B . . 110.1 ?
    H39A C39 H39B . . 108.4 ?
    C39 C40 H40A . . 109.5 ?
    C39 C40 H40B . . 109.5 ?
    H40A C40 H40B . . 109.5 ?
    C39 C40 H40C . . 109.5 ?
    H40A C40 H40C . . 109.5 ?
    H40B C40 H40C . . 109.5 ?
loop_
    _geom_torsion_atom_site_label_1
    _geom_torsion_atom_site_label_2
    _geom_torsion_atom_site_label_3
    _geom_torsion_atom_site_label_4
    _geom_torsion_site_symmetry_1
    _geom_torsion_site_symmetry_2
    _geom_torsion_site_symmetry_3
    _geom_torsion_site_symmetry_4
    _geom_torsion
    _geom_torsion_publ_flag
    C10 N1 N2 C13 . . . . -178.7(3) ?
    O1 C1 C2 C3 . . . . -178.4(3) ?
    C1 C2 C3 C4 . . . . -175.2(3) ?
    C2 C3 C4 C5 . . . . -178.0(3) ?
    C3 C4 C5 C6 . . . . 176.6(3) ?
    C7 O2 C6 C5 . . . . 178.7(3) ?
    C4 C5 C6 O2 . . . . 179.6(3) ?
    C6 O2 C7 C8 . . . . 2.4(6) ?
    C6 O2 C7 C12 . . . . -177.3(4) ?
    O2 C7 C8 C9 . . . . 179.7(4) ?
    C12 C7 C8 C9 . . . . -0.6(7) ?
    C7 C8 C9 C10 . . . . 0.0(7) ?
    C8 C9 C10 C11 . . . . 1.4(6) ?
    C8 C9 C10 N1 . . . . 179.9(4) ?
    N2 N1 C10 C11 . . . . -2.5(5) ?
    N2 N1 C10 C9 . . . . 179.1(4) ?
    C9 C10 C11 C12 . . . . -2.1(6) ?
    N1 C10 C11 C12 . . . . 179.6(4) ?
    C10 C11 C12 C7 . . . . 1.4(7) ?
    C8 C7 C12 C11 . . . . 0.0(7) ?
    O2 C7 C12 C11 . . . . 179.6(4) ?
    N1 N2 C13 C14 . . . . 5.6(5) ?
    N1 N2 C13 C18 . . . . -176.5(3) ?
    C18 C13 C14 C15 . . . . 0.1(5) ?
    N2 C13 C14 C15 . . . . 177.9(3) ?
    C13 C14 C15 C16 . . . . 0.0(6) ?
    C14 C15 C16 C17 . . . . 0.3(6) ?
    C15 C16 C17 C18 . . . . -0.6(6) ?
    C19 O3 C18 C17 . . . . -5.3(5) ?
    C19 O3 C18 C13 . . . . 173.6(3) ?
    C16 C17 C18 O3 . . . . 179.5(3) ?
    C16 C17 C18 C13 . . . . 0.7(5) ?
    C14 C13 C18 O3 . . . . -179.4(3) ?
    N2 C13 C18 O3 . . . . 2.6(4) ?
    C14 C13 C18 C17 . . . . -0.4(5) ?
    N2 C13 C18 C17 . . . . -178.5(3) ?
    C18 O3 C19 C20 . . . . -173.9(3) ?
    C30 N3 N4 C33 . . . . 179.5(3) ?
    O4 C21 C22 C23 . . . . -176.3(3) ?
    C21 C22 C23 C24 . . . . 176.3(4) ?
    C22 C23 C24 C25 . . . . -178.0(3) ?
    C23 C24 C25 C26 . . . . 175.7(3) ?
    C27 O5 C26 C25 . . . . -179.4(3) ?
    C24 C25 C26 O5 . . . . 177.0(3) ?
    C26 O5 C27 C28 . . . . -176.6(3) ?
    C26 O5 C27 C32 . . . . 4.0(6) ?
    O5 C27 C28 C29 . . . . -179.4(4) ?
    C32 C27 C28 C29 . . . . -0.1(6) ?
    C27 C28 C29 C30 . . . . 0.1(6) ?
    C28 C29 C30 C31 . . . . -0.5(6) ?
    C28 C29 C30 N3 . . . . -178.9(4) ?
    N4 N3 C30 C31 . . . . 176.6(4) ?
    N4 N3 C30 C29 . . . . -5.1(6) ?
    C29 C30 C31 C32 . . . . 0.8(7) ?
    N3 C30 C31 C32 . . . . 179.3(4) ?
    O5 C27 C32 C31 . . . . 179.7(4) ?
    C28 C27 C32 C31 . . . . 0.4(6) ?
    C30 C31 C32 C27 . . . . -0.8(7) ?
    N3 N4 C33 C34 . . . . 4.0(5) ?
    N3 N4 C33 C38 . . . . -176.9(3) ?
    C38 C33 C34 C35 . . . . 0.7(5) ?
    N4 C33 C34 C35 . . . . 179.8(3) ?
    C33 C34 C35 C36 . . . . -0.6(6) ?
    C34 C35 C36 C37 . . . . 0.4(6) ?
    C35 C36 C37 C38 . . . . -0.3(6) ?
    C39 O6 C38 C37 . . . . -4.8(5) ?
    C39 O6 C38 C33 . . . . 174.0(3) ?
    C36 C37 C38 O6 . . . . 179.2(3) ?
    C36 C37 C38 C33 . . . . 0.4(5) ?
    C34 C33 C38 O6 . . . . -179.4(3) ?
    N4 C33 C38 O6 . . . . 1.4(5) ?
    C34 C33 C38 C37 . . . . -0.6(5) ?
    N4 C33 C38 C37 . . . . -179.8(3) ?
    C38 O6 C39 C40 . . . . -169.8(3) ?
loop_
    _geom_hbond_atom_site_label_D
    _geom_hbond_atom_site_label_H
    _geom_hbond_atom_site_label_A
    _geom_hbond_site_symmetry_A
    _geom_hbond_distance_DH
    _geom_hbond_distance_HA
    _geom_hbond_distance_DA
    _geom_hbond_angle_DHA
    OW HWB O4 . 0.85 2.32 2.713(4) 109
    OW HWA O4 . 0.85 2.31 2.713(4) 110
    O1 H1A OW 1_456 0.85 2.14 2.768(4) 130
    O4 H4C O1 1_554 0.85 2.16 2.753(4) 127
    C15 H15A O2 1_545 0.93 2.59 3.494(5) 166
    C35 H35A O5 1_545 0.93 2.57 3.487(5) 170
    C40 H40C OW 2_665 0.96 2.59 3.332(5) 134
