# Supplementary material for: Bis{6-[4-(2-ethyoxyphenyl­diazen­yl)phen­oxy]hexa­nol} monohydrate
Source: Acta Crystallogr Sect E Struct Rep Online. 2009 Feb 11;65(Pt 3):o509. doi: 10.1107/S1600536808043924 (PMC2968466; doi:10.1107/S1600536808043924)
Supplement: Supplementary file 2 [file e-65-0o509-Isup2.hkl]

# 
# h,k,l, Fc-squared, Fo-squared, sigma(Fo-squared) and status flag 
# 
data_I
_shelx_title '    KS12 in P -1' 
_shelx_refln_list_code          4 
_shelx_F_calc_maximum      410.22 
_exptl_crystal_F_000       756.00 
_reflns_d_resolution_high  0.8324 
 
loop_ 
 _symmetry_equiv_pos_as_xyz 
 'x, y, z' 
 '-x, -y, -z' 
 
_cell_length_a     7.4586 
_cell_length_b    11.5674 
_cell_length_c    24.0705 
_cell_angle_alpha  90.459 
_cell_angle_beta   98.461 
_cell_angle_gamma 106.099 
 
_shelx_F_squared_multiplier     1.000 
 
loop_ 
 _refln_index_h 
 _refln_index_k 
 _refln_index_l 
 _refln_F_squared_calc 
 _refln_F_squared_meas 
 _refln_F_squared_sigma 
 _refln_observed_status 
   1   0   0       10.52       15.63      4.79 o 
   2   0   0   168283.36   159978.22    727.83 o 
   3   0   0       30.13       35.70      5.68 o 
   4   0   0    18055.83    17421.07    331.18 o 
   5   0   0      110.15      119.35     11.09 o 
   6   0   0     1392.85     1517.23     34.13 o 
   7   0   0       26.50        8.49      9.21 o 
   8   0   0       97.54       90.16     11.75 o 
  -8   1   0       76.60       83.44     10.87 o 
  -7   1   0       26.95       18.94      9.44 o 
  -6   1   0      455.40      480.12     19.67 o 
  -5   1   0      156.63      153.83     10.49 o 
  -4   1   0     1081.28     1245.31     23.15 o 
  -3   1   0      895.21      801.24     15.95 o 
  -2   1   0     3191.79     3639.53     27.20 o 
  -1   1   0       67.93       67.67      3.37 o 
   0   1   0      119.88      120.15      3.31 o 
   1   1   0        3.47        0.00      2.11 o 
   2   1   0       13.80       19.56      4.41 o 
   3   1   0      101.34      126.04      7.66 o 
   4   1   0      278.15      232.54     11.64 o 
   5   1   0       41.22       60.16      9.17 o 
   6   1   0       31.50       36.41     10.28 o 
   7   1   0       17.76       16.26      8.13 o 
   8   1   0       14.22        3.09      8.15 o 
  -8   2   0        4.57        8.55      6.67 o 
  -7   2   0       19.76       15.02      7.30 o 
  -6   2   0        7.49        1.15      6.33 o 
  -5   2   0       78.32       58.21      7.29 o 
  -4   2   0        0.58        4.28      4.28 o 
  -3   2   0      287.96      351.72     10.30 o 
  -2   2   0      360.72      395.41      9.16 o 
  -1   2   0      871.75      751.49      2.03 o 
   0   2   0     1155.47     1166.94    674.84 o 
   1   2   0      321.02      309.53      7.24 o 
   2   2   0     1602.49     1568.09     19.56 o 
   3   2   0       53.85       70.18      6.30 o 
   4   2   0       35.27       38.77      6.94 o 
   5   2   0       49.41       74.69     10.01 o 
   6   2   0        5.95       12.66      7.89 o 
   7   2   0        0.05        0.73      7.45 o 
   8   2   0        0.06        5.72      5.51 o 
  -8   3   0        0.05        0.66      6.26 o 
  -7   3   0        5.21        2.61      6.54 o 
  -6   3   0        5.26        1.73      5.70 o 
  -5   3   0        0.48        4.99      4.99 o 
  -4   3   0       14.38        8.68      5.18 o 
  -3   3   0      529.25      480.75     12.41 o 
  -2   3   0      740.61      741.66     13.19 o 
  -1   3   0     1419.80     1516.72     16.69 o 
   0   3   0     2599.07     2740.11     49.55 o 
   1   3   0      197.50      199.17      6.88 o 
   2   3   0     1049.45      957.21     16.11 o 
   3   3   0       76.56       72.79      5.97 o 
   4   3   0       11.44       13.43      5.47 o 
   5   3   0        5.03       11.44      7.78 o 
   6   3   0        0.66       19.60      6.22 o 
   7   3   0        9.10        0.78      8.47 o 
  -8   4   0        6.73       10.79      6.74 o 
  -7   4   0        1.91        5.33      5.72 o 
  -6   4   0      127.90      162.97     11.96 o 
  -5   4   0       11.64        5.29      5.13 o 
  -4   4   0      310.47      280.44     11.67 o 
  -3   4   0       78.13       64.27      5.46 o 
  -2   4   0      507.81      506.49     11.75 o 
  -1   4   0      143.07       81.87      1.94 o 
   0   4   0        0.60        2.72      2.72 o 
   1   4   0      616.20      561.70     12.21 o 
   2   4   0        0.21        0.86      3.16 o 
   3   4   0      159.19      144.44      8.69 o 
   4   4   0        5.23        0.49      6.30 o 
   5   4   0       37.89       26.28      8.25 o 
   6   4   0        0.08        0.74      7.82 o 
   7   4   0        2.61        8.78      6.94 o 
  -8   5   0        0.38        1.37      7.44 o 
  -7   5   0       18.84       40.52      7.31 o 
  -6   5   0        1.80        4.89      8.12 o 
  -5   5   0       13.50       18.90      6.53 o 
  -4   5   0       59.07       51.76      6.79 o 
  -3   5   0      439.77      407.44     12.94 o 
  -2   5   0      114.11      131.47      6.90 o 
  -1   5   0      294.15      326.92      9.90 o 
   0   5   0      275.05      289.45      6.87 o 
   1   5   0      118.19      126.73      7.08 o 
   2   5   0       13.79       19.97      5.45 o 
   3   5   0        3.38        5.84      4.72 o 
   4   5   0        8.32        6.18      6.18 o 
   5   5   0        3.87        5.58      6.89 o 
   6   5   0        1.06        4.80      7.16 o 
   7   5   0        1.25        7.29      7.29 o 
  -8   6   0        0.02        8.94      8.94 o 
  -7   6   0      104.56      120.32     12.23 o 
  -6   6   0        0.21       12.25      7.09 o 
  -5   6   0      777.94      881.88     24.86 o 
  -4   6   0        6.88        4.55      5.42 o 
  -3   6   0     3270.79     3261.99     37.95 o 
  -2   6   0      296.70      320.20     11.52 o 
  -1   6   0     7172.63     6828.13      3.71 o 
   0   6   0      228.53      199.97    137.59 o 
   1   6   0     1616.70     1504.23     25.12 o 
   2   6   0      105.20      116.85      8.93 o 
   3   6   0      322.23      336.45     15.08 o 
   4   6   0        0.30        5.13      6.76 o 
   5   6   0       38.57       30.50      8.66 o 
   6   6   0        1.45        6.41      6.61 o 
  -8   7   0        6.53        9.15      9.15 o 
  -7   7   0       29.66       42.66     10.14 o 
  -6   7   0       21.36       19.04      7.75 o 
  -5   7   0       14.03        0.59      7.65 o 
  -4   7   0       54.09       49.83      7.54 o 
  -3   7   0        6.31        6.02      4.51 o 
  -2   7   0       18.20       25.70      5.10 o 
  -1   7   0       22.54       29.64      4.79 o 
   0   7   0        0.43        2.92      2.92 o 
   1   7   0       28.35       29.09      6.82 o 
   2   7   0        2.75        2.98      5.70 o 
   3   7   0        0.14        0.58      5.77 o 
   4   7   0       24.40       29.73      8.18 o 
   5   7   0        0.04        4.59      8.39 o 
   6   7   0        8.69       11.37      7.20 o 
  -8   8   0        0.41        3.57      8.02 o 
  -7   8   0       66.98       91.04     12.92 o 
  -6   8   0        0.00        0.70      7.98 o 
  -5   8   0      206.32      231.77     15.92 o 
  -4   8   0        4.15        3.34      6.54 o 
  -3   8   0      430.61      423.97     16.10 o 
  -2   8   0       76.61       66.95      8.11 o 
  -1   8   0      299.45      210.51      4.86 o 
   0   8   0       19.20       24.03     18.76 o 
   1   8   0      264.09      269.84     14.06 o 
   2   8   0       41.74       80.20      9.22 o 
   3   8   0       35.24       30.44      9.36 o 
   4   8   0        1.70       15.82      8.73 o 
   5   8   0       13.78       11.95      9.19 o 
  -8   9   0        3.93        8.43      8.43 o 
  -7   9   0        5.35        3.03     10.05 o 
  -6   9   0       15.36        8.16      9.04 o 
  -5   9   0       51.79       53.28      9.32 o 
  -4   9   0       57.72       75.29      8.55 o 
  -3   9   0      139.83      133.54     10.45 o 
  -2   9   0      110.71       84.16      9.46 o 
  -1   9   0      100.29       92.16      8.70 o 
   0   9   0       72.23       83.61     13.80 o 
   1   9   0       42.98       44.71      8.32 o 
   2   9   0       91.80       96.95     11.48 o 
   3   9   0        0.02        6.39      8.44 o 
   4   9   0       31.24       41.51     10.17 o 
  -7  10   0        0.02        5.95      9.41 o 
  -6  10   0        3.75        3.03      7.94 o 
  -5  10   0        3.48       13.67      7.72 o 
  -4  10   0       10.69        3.31      7.98 o 
  -3  10   0        4.01       13.27      7.48 o 
  -2  10   0        0.57        6.77      5.86 o 
  -1  10   0        5.32        6.94      8.13 o 
   0  10   0       16.56        5.67     12.61 o 
   1  10   0        2.52        1.34      7.43 o 
   2  10   0        8.87        2.16      9.04 o 
   3  10   0        0.07        2.22      8.60 o 
   4  10   0        5.94        7.65      7.59 o 
  -7  11   0        0.26        6.36      6.81 o 
  -6  11   0        0.42        0.00      8.43 o 
  -5  11   0        0.12        8.14      8.07 o 
  -4  11   0       13.00        9.08      8.77 o 
  -3  11   0        0.37        3.23      6.86 o 
  -2  11   0       10.40        5.58      6.88 o 
  -1  11   0        7.27        7.01      7.78 o 
   0  11   0       12.84       17.99      7.39 o 
   1  11   0        3.04        4.98      8.02 o 
   2  11   0        6.85        2.21      7.97 o 
   3  11   0        0.56        0.71      8.19 o 
  -6  12   0        5.03        5.01      7.99 o 
  -5  12   0        2.14       10.24      6.30 o 
  -4  12   0        3.85       22.77      7.66 o 
  -3  12   0        9.72        7.90      7.57 o 
  -2  12   0        9.18       22.28      6.55 o 
  -1  12   0        1.60        0.67      7.19 o 
   0  12   0        0.80        1.08      5.05 o 
   1  12   0        1.82        7.12      8.12 o 
   2  12   0        0.48        4.19      7.45 o 
  -5  13   0        0.50        7.45      7.45 o 
  -4  13   0        4.79        6.85      7.76 o 
  -3  13   0        3.86        1.30      6.24 o 
  -2  13   0       15.50       13.69      6.49 o 
  -1  13   0        0.28        4.63      7.04 o 
   0  13   0        3.32        4.08      6.67 o 
   0 -13   1        1.60        5.70      5.93 o 
   1 -13   1        0.14        5.98      6.42 o 
   2 -13   1        0.20        3.30      6.64 o 
   3 -13   1        0.31        3.89      5.72 o 
   4 -13   1        0.17        7.43      7.43 o 
   5 -13   1        0.01       10.57      5.46 o 
  -2 -12   1        0.09       14.77      5.85 o 
  -1 -12   1        0.07        2.80      6.77 o 
   0 -12   1        0.00        5.36      5.36 o 
   1 -12   1        4.36       14.32      7.75 o 
   2 -12   1        3.16        0.00      7.32 o 
   3 -12   1        2.00       16.49      5.63 o 
   4 -12   1        1.49        6.07      7.10 o 
   5 -12   1        0.24        2.04      7.14 o 
   6 -12   1        0.16        4.56      6.75 o 
  -3 -11   1        6.54        4.17      7.43 o 
  -2 -11   1        0.09        6.51      6.51 o 
  -1 -11   1        6.79        2.84      8.22 o 
   0 -11   1       13.03       18.01      6.46 o 
   1 -11   1       29.91       23.53      7.67 o 
   2 -11   1        4.20        4.46      6.65 o 
   3 -11   1       25.74       28.69      7.07 o 
   4 -11   1        6.58        2.02      6.68 o 
   5 -11   1       35.76       33.53      8.89 o 
   6 -11   1        2.13        6.33      7.60 o 
   7 -11   1        9.73       17.78      6.94 o 
  -4 -10   1        1.83        2.81      7.95 o 
  -3 -10   1        6.06        8.15      8.15 o 
  -2 -10   1       17.94        9.37      8.67 o 
  -1 -10   1       60.43       62.78      9.56 o 
   0 -10   1       24.75       22.82      7.55 o 
   1 -10   1       49.35       41.12      9.63 o 
   2 -10   1      105.07      107.96     10.93 o 
   3 -10   1       86.55       92.19      9.80 o 
   4 -10   1       38.66       21.26      9.40 o 
   5 -10   1       27.57        4.15      6.57 o 
   6 -10   1       17.28       13.07      8.90 o 
   7 -10   1       10.72       25.00      7.80 o 
  -4  -9   1       19.06       18.02     10.56 o 
  -3  -9   1        7.29       21.99      8.23 o 
  -2  -9   1       30.46       22.31     10.55 o 
  -1  -9   1        1.71        3.67      7.79 o 
   0  -9   1       48.81       47.78      6.13 o 
   1  -9   1       32.84       31.45      7.48 o 
   2  -9   1        0.94       13.33      5.09 o 
   3  -9   1        6.15       11.46      7.49 o 
   4  -9   1       10.53        1.20      8.57 o 
   5  -9   1       15.05       29.44      8.73 o 
   6  -9   1        0.30        7.28      8.29 o 
   7  -9   1        6.05        2.24      9.40 o 
   8  -9   1        0.62        7.48      7.48 o 
  -5  -8   1        4.79        9.00      8.61 o 
  -4  -8   1       39.70       25.47     11.11 o 
  -3  -8   1        9.39       19.26      8.86 o 
  -2  -8   1      119.64      138.75     12.83 o 
  -1  -8   1       20.67       30.52      7.82 o 
   0  -8   1      170.04      169.40      7.80 o 
   1  -8   1       51.26       55.33      6.84 o 
   2  -8   1      210.67      202.47     10.65 o 
   3  -8   1        0.56        2.45      5.64 o 
   4  -8   1       29.97       29.94      7.06 o 
   5  -8   1        2.98       12.70      7.98 o 
   6  -8   1       20.87       30.67     10.21 o 
   7  -8   1        9.67       12.11      9.21 o 
   8  -8   1        2.68        9.40      9.40 o 
  -6  -7   1        0.02       17.51      6.70 o 
  -5  -7   1        3.60        8.86      8.86 o 
  -4  -7   1       14.12        3.57      9.22 o 
  -3  -7   1        6.60        8.25      8.25 o 
  -2  -7   1       42.22       40.92      7.23 o 
  -1  -7   1       41.89       26.06      6.68 o 
   0  -7   1       65.13       69.12      4.79 o 
   1  -7   1      275.43      305.11     11.76 o 
   2  -7   1        2.74        0.00      3.76 o 
   3  -7   1      140.52       93.45      4.94 o 
   4  -7   1       27.40       23.24      6.74 o 
   5  -7   1       59.01       50.05      9.46 o 
   6  -7   1        4.71       18.60      6.64 o 
   7  -7   1        2.90        3.01      9.28 o 
   8  -7   1        4.81        2.21      7.77 o 
  -6  -6   1        0.31        9.44      9.44 o 
  -5  -6   1        5.27       12.11      9.40 o 
  -4  -6   1       89.45       84.48     12.97 o 
  -3  -6   1       66.68       86.83      9.83 o 
  -2  -6   1      463.75      477.14     16.97 o 
  -1  -6   1       41.39       53.80      6.74 o 
   0  -6   1     2716.04     2533.91     52.62 o 
   1  -6   1      106.54      111.59      7.52 o 
   2  -6   1     2000.87     1933.92     27.06 o 
   3  -6   1      177.31      170.97     10.26 o 
   4  -6   1      455.18      482.45     16.22 o 
   5  -6   1       58.70       93.32     10.45 o 
   6  -6   1       79.37      101.25     11.58 o 
   7  -6   1       11.48        6.60      7.94 o 
   8  -6   1        2.06        2.20      7.73 o 
  -7  -5   1        0.00        4.57      7.91 o 
  -6  -5   1        8.90       13.79      9.29 o 
  -5  -5   1        4.09        3.67      7.86 o 
  -4  -5   1       28.17        7.85      7.98 o 
  -3  -5   1        6.21       11.03      5.86 o 
  -2  -5   1      693.17      678.78     18.11 o 
  -1  -5   1        4.38        4.16      3.43 o 
   0  -5   1     1566.68     1690.76     37.88 o 
   1  -5   1      555.96      601.86     13.48 o 
   2  -5   1      949.12      987.06     17.83 o 
   3  -5   1      239.51      229.89      9.74 o 
   4  -5   1        0.38        4.69      4.69 o 
   5  -5   1       29.99       31.02      7.16 o 
   6  -5   1       24.11       21.21      8.45 o 
   7  -5   1        2.93       15.54      7.67 o 
   8  -5   1       13.70       11.44      8.53 o 
  -7  -4   1        0.28        3.21      6.71 o 
  -6  -4   1        8.12       10.51      7.72 o 
  -5  -4   1       25.46       30.24      8.64 o 
  -4  -4   1       29.49       37.19      7.21 o 
  -3  -4   1       62.37       69.24      7.46 o 
  -2  -4   1       89.52       76.87      6.33 o 
  -1  -4   1      533.14      505.98     12.40 o 
   0  -4   1       10.72       12.91      3.21 o 
   1  -4   1       51.88       55.80      4.24 o 
   2  -4   1      162.65      157.81      6.86 o 
   3  -4   1       51.02       48.81      5.55 o 
   4  -4   1        0.23        1.53      3.34 o 
   5  -4   1        0.05        2.42      4.56 o 
   6  -4   1       17.30       28.44      7.83 o 
   7  -4   1        0.09        6.09      5.62 o 
   8  -4   1        7.95        8.93      7.36 o 
  -7  -3   1        2.20        9.64      9.64 o 
  -6  -3   1       10.55       25.51      7.04 o 
  -5  -3   1       35.82       28.65      9.61 o 
  -4  -3   1       50.71       47.93      7.41 o 
  -3  -3   1       40.83       36.62      6.42 o 
  -2  -3   1        1.51        0.84      3.20 o 
  -1  -3   1      741.53      740.70     13.25 o 
   0  -3   1     1226.84     1255.37     20.08 o 
   1  -3   1       17.45       19.83      2.96 o 
   2  -3   1      398.17      398.39      9.78 o 
   3  -3   1      642.59      581.94     13.59 o 
   4  -3   1      270.46      278.05     11.37 o 
   5  -3   1       36.32       24.13      6.30 o 
   6  -3   1        2.60        6.29      5.40 o 
   7  -3   1        3.18        6.51      6.11 o 
   8  -3   1        0.00        4.59      6.79 o 
  -8  -2   1        1.30       10.99      6.31 o 
  -7  -2   1       15.58        5.55      8.71 o 
  -6  -2   1       15.84       13.34      8.46 o 
  -5  -2   1       76.75       76.63      9.77 o 
  -4  -2   1       59.92       65.72      7.50 o 
  -3  -2   1      133.05      134.45      8.63 o 
  -2  -2   1      208.55      180.03      7.43 o 
  -1  -2   1     1478.00     1457.00     16.32 o 
   0  -2   1      563.01      638.04     26.58 o 
   1  -2   1      270.85      301.69      6.78 o 
   2  -2   1       68.17       55.39      4.11 o 
   3  -2   1      648.12      674.93     14.35 o 
   4  -2   1      131.22      131.18      8.26 o 
   5  -2   1        7.22        2.32      6.21 o 
   6  -2   1        3.59        3.40      6.80 o 
   7  -2   1        0.56        2.55      7.70 o 
   8  -2   1        5.15        0.00      7.72 o 
  -8  -1   1        2.24        2.54      7.08 o 
  -7  -1   1       38.22       30.82      9.82 o 
  -6  -1   1       56.62       57.32      9.45 o 
  -5  -1   1      337.40      292.14     13.65 o 
  -4  -1   1      531.97      481.80     13.95 o 
  -3  -1   1     1196.15     1075.76     17.51 o 
  -2  -1   1     2481.16     2679.02     25.04 o 
  -1  -1   1      433.96      386.55      9.51 o 
   0  -1   1     2689.78     2591.73     39.51 o 
   1  -1   1        6.61        1.01      2.53 o 
   2  -1   1     3269.20     3833.41     29.08 o 
   3  -1   1      296.43      361.38     11.37 o 
   4  -1   1      335.75      419.71     14.53 o 
   5  -1   1        0.30        3.34      6.40 o 
   6  -1   1       47.29       40.19      9.91 o 
   7  -1   1        1.04        0.00      7.60 o 
   8  -1   1        0.00        1.83      8.25 o 
  -8   0   1        0.30        2.59      9.46 o 
  -7   0   1       25.69       23.97      9.13 o 
  -6   0   1       27.88       47.54     10.27 o 
  -5   0   1        7.68        7.30      7.04 o 
  -4   0   1      246.26      297.93     13.32 o 
  -3   0   1        5.83       25.65      4.94 o 
  -2   0   1     1816.73     1802.32     23.60 o 
  -1   0   1        2.28       18.63      2.56 o 
   1   0   1        0.45        2.87      2.40 o 
   2   0   1     3279.42     3264.89     32.74 o 
   3   0   1       52.17       42.13      5.64 o 
   4   0   1     1104.97     1436.73     25.95 o 
   5   0   1       35.96       59.62      8.99 o 
   6   0   1      362.53      403.85     20.08 o 
   7   0   1        1.09        6.37      8.36 o 
   8   0   1       57.50       32.90      9.75 o 
  -8   1   1        1.35        7.91      8.69 o 
  -7   1   1        9.86       13.14      7.78 o 
  -6   1   1       59.14       64.75     10.28 o 
  -5   1   1        7.10       16.47      6.90 o 
  -4   1   1      286.30      304.27     12.43 o 
  -3   1   1      211.18      289.48      9.57 o 
  -2   1   1     3216.08     3497.47     25.68 o 
  -1   1   1      259.75      274.52      5.86 o 
   0   1   1     2034.06     2098.26     35.36 o 
   1   1   1     2381.56     2198.00     21.12 o 
   2   1   1     1704.36     1832.27     21.00 o 
   3   1   1     2354.50     2210.38     27.14 o 
   4   1   1      631.46      679.77     18.86 o 
   5   1   1      666.91      696.53     22.05 o 
   6   1   1      132.96      146.30     13.69 o 
   7   1   1      120.82       90.32     12.24 o 
   8   1   1       23.45       21.03      8.04 o 
  -8   2   1        9.33        2.65      8.22 o 
  -7   2   1        0.03        6.80      6.80 o 
  -6   2   1        8.87        1.70      7.02 o 
  -5   2   1        0.82        0.92      5.19 o 
  -4   2   1      193.54      206.94     10.03 o 
  -3   2   1      390.32      353.52     10.35 o 
  -2   2   1      267.61      231.48      7.27 o 
  -1   2   1      243.32      243.46      6.18 o 
   0   2   1     1456.25     1500.60      9.81 o 
   1   2   1       21.66       25.93      2.89 o 
   2   2   1       23.37       19.69      3.92 o 
   3   2   1       36.83       30.00      5.37 o 
   4   2   1       21.01       26.62      6.82 o 
   5   2   1       15.63       29.53      8.47 o 
   6   2   1       13.59       24.15      8.08 o 
   7   2   1       19.08        6.43      8.66 o 
   8   2   1        2.00       10.40      6.33 o 
  -8   3   1        0.27        0.00      6.54 o 
  -7   3   1        3.33       10.44      6.33 o 
  -6   3   1        0.00       11.35      5.96 o 
  -5   3   1       32.53       27.54      6.36 o 
  -4   3   1      214.36      225.28      9.86 o 
  -3   3   1      873.05      757.33     15.44 o 
  -2   3   1      275.32      239.52      7.73 o 
   0   3   1      849.65      804.76      8.52 o 
   1   3   1      626.89      569.74     11.06 o 
   2   3   1       81.35       72.24      5.72 o 
   3   3   1       45.60       49.99      5.74 o 
   4   3   1        1.90        1.99      5.27 o 
   5   3   1       41.83       51.22      9.19 o 
   6   3   1        0.01        6.70      6.93 o 
   7   3   1        4.24       30.60      7.49 o 
  -8   4   1       13.54       17.68      7.33 o 
  -7   4   1        0.00        4.67      6.49 o 
  -6   4   1       29.07       39.17      7.46 o 
  -5   4   1        2.99        2.40      5.23 o 
  -4   4   1        5.09       14.84      4.02 o 
  -3   4   1        0.85        1.51      3.21 o 
  -2   4   1        7.10       13.26      3.35 o 
  -1   4   1      353.66      349.20      9.09 o 
   0   4   1       92.66       81.79      3.47 o 
   1   4   1      201.04      169.04      7.31 o 
   2   4   1       13.37        8.25      3.80 o 
   3   4   1       44.58       44.56      6.47 o 
   4   4   1       21.84       27.50      7.48 o 
   5   4   1       45.78       50.33      9.62 o 
   6   4   1        1.48        5.17      7.27 o 
   7   4   1        1.77        5.02      7.87 o 
  -8   5   1        8.97        6.99      7.96 o 
  -7   5   1        3.52        8.27      7.16 o 
  -6   5   1       46.73       37.33      8.24 o 
  -5   5   1       60.31       79.53      8.19 o 
  -4   5   1      129.69      127.63      9.40 o 
  -3   5   1      537.97      516.24     14.47 o 
  -2   5   1       29.12       43.01      4.72 o 
  -1   5   1     1970.72     1983.98     23.49 o 
   0   5   1       10.11       12.12      4.12 o 
   1   5   1       74.04       97.28      6.44 o 
   2   5   1       59.02       43.44      5.93 o 
   3   5   1        4.76        6.04      4.87 o 
   4   5   1        0.34        5.37      6.48 o 
   5   5   1        1.13        1.29      5.52 o 
   6   5   1        2.88       10.45      7.34 o 
  -8   6   1       14.06       15.00      8.30 o 
  -7   6   1       16.34       21.46      7.44 o 
  -6   6   1       66.75       58.05     10.83 o 
  -5   6   1       32.93       26.28      7.21 o 
  -4   6   1      580.70      554.54     17.41 o 
  -3   6   1       59.00       70.77      7.12 o 
  -2   6   1     1970.62     1889.22     26.55 o 
  -1   6   1      303.11      321.24     11.04 o 
   0   6   1      979.98      924.99     38.77 o 
   1   6   1      196.42      162.76      9.39 o 
   2   6   1      182.28      157.51     10.38 o 
   3   6   1        0.81        9.47      5.75 o 
   4   6   1        0.05        0.58      6.37 o 
   5   6   1        5.67        1.95      7.72 o 
   6   6   1        0.93        0.64      6.89 o 
  -8   7   1        4.30       15.17      7.61 o 
  -7   7   1        0.73        9.59      7.71 o 
  -6   7   1        2.19        4.08      7.25 o 
  -5   7   1       28.65       26.56      7.85 o 
  -4   7   1       21.42       11.53      6.60 o 
  -3   7   1      119.34      122.69      9.32 o 
  -2   7   1        5.57       13.27      3.93 o 
  -1   7   1      377.51      387.35     12.85 o 
   0   7   1       99.39       73.37      5.15 o 
   1   7   1       99.36       72.79      7.80 o 
   2   7   1       80.55       81.99      8.98 o 
   3   7   1        2.73        7.42      7.42 o 
   4   7   1       46.77       33.38      9.40 o 
   5   7   1        6.83        7.96      7.96 o 
   6   7   1        3.29        0.59      6.41 o 
  -8   8   1        3.46        3.60      8.41 o 
  -7   8   1        0.58        2.27      8.96 o 
  -6   8   1       31.01       29.93     10.03 o 
  -5   8   1        0.00        8.09      8.09 o 
  -4   8   1      217.38      220.53     13.19 o 
  -3   8   1       14.34       10.69      5.67 o 
  -2   8   1      124.79      111.96      8.93 o 
  -1   8   1        3.85        7.86      4.79 o 
   0   8   1       62.73       64.55     10.07 o 
   1   8   1       41.08       49.57      8.57 o 
   2   8   1        3.80        0.59      7.48 o 
   3   8   1       29.89       42.62      9.06 o 
   4   8   1        0.00       13.18      8.00 o 
   5   8   1        7.87       15.26      6.27 o 
  -8   9   1        5.64        0.70      7.41 o 
  -7   9   1        2.66        3.04      8.38 o 
  -6   9   1        6.41        5.18      7.93 o 
  -5   9   1       21.31       22.42      9.04 o 
  -4   9   1       19.81       35.31      8.39 o 
  -3   9   1        7.00       14.75      6.05 o 
  -2   9   1       53.73       41.84      7.72 o 
  -1   9   1       23.39       29.61      7.26 o 
   0   9   1      206.24      188.18      9.34 o 
   1   9   1        0.26        3.64      7.85 o 
   2   9   1      130.77      138.63     14.06 o 
   3   9   1        1.30        4.31      8.45 o 
   4   9   1       62.63       79.75     11.87 o 
  -7  10   1        8.17       11.18      8.27 o 
  -6  10   1        4.11        9.81      8.70 o 
  -5  10   1       25.98       25.76      8.22 o 
  -4  10   1        2.79        1.33      7.46 o 
  -3  10   1      130.87       98.23     12.02 o 
  -2  10   1        8.93       14.11      6.79 o 
  -1  10   1      109.37      105.56     11.17 o 
   0  10   1        1.83        4.57      5.24 o 
   1  10   1      101.45       92.27     11.83 o 
   2  10   1       12.34        4.37      9.11 o 
   3  10   1       11.28       10.47      8.65 o 
   4  10   1        1.41        6.95      7.55 o 
  -7  11   1        5.42        4.95      7.39 o 
  -6  11   1        1.25        0.00      7.78 o 
  -5  11   1       18.80       19.85     10.12 o 
  -4  11   1        6.57       11.13      7.75 o 
  -3  11   1       15.60       19.37      7.90 o 
  -2  11   1        2.22        2.49      7.04 o 
  -1  11   1       19.84       48.93      7.68 o 
   0  11   1       23.60       14.21      8.19 o 
   1  11   1        0.71        0.72      7.89 o 
   2  11   1        4.48        8.98      8.40 o 
   3  11   1        1.18        6.49      6.95 o 
  -6  12   1        0.60        2.13      6.41 o 
  -5  12   1        1.20       10.92      7.25 o 
  -4  12   1        0.29        2.84      6.86 o 
  -3  12   1        3.01        3.94      7.19 o 
  -2  12   1        0.31        7.22      6.60 o 
  -1  12   1        0.14       10.17      5.63 o 
   0  12   1        0.44        1.37      4.99 o 
   1  12   1        0.38        7.23      7.99 o 
   2  12   1        0.09        2.11      6.59 o 
  -5  13   1        0.00        9.55      6.33 o 
  -4  13   1        1.75        6.14      7.18 o 
  -3  13   1        0.08        2.58      6.66 o 
  -2  13   1        1.34        0.65      6.03 o 
  -1  13   1        0.38        7.55      7.55 o 
   0  13   1        0.32        1.40      9.78 o 
   0 -13   2        0.59        0.18      5.83 o 
   1 -13   2        2.75        5.15      5.97 o 
   2 -13   2        7.45        0.00      7.18 o 
   3 -13   2        0.61        0.62      7.24 o 
   4 -13   2        4.79        3.73      6.98 o 
   5 -13   2        1.35        6.02      6.14 o 
  -2 -12   2        0.50        3.35      7.55 o 
  -1 -12   2        7.62       18.15      6.91 o 
   0 -12   2        0.53        4.90      7.97 o 
   1 -12   2        4.38        7.93      6.68 o 
   2 -12   2        4.49        4.54      5.77 o 
   3 -12   2        9.90       13.45      6.37 o 
   4 -12   2        0.55        5.23      6.48 o 
   5 -12   2        2.74       13.82      6.74 o 
   6 -12   2        1.42        1.89      6.47 o 
  -3 -11   2        0.09       15.29      6.30 o 
  -2 -11   2        8.57        5.06      8.52 o 
  -1 -11   2        0.65        9.22      7.00 o 
   0 -11   2       25.67       17.65     10.68 o 
   1 -11   2        6.19        3.81      6.78 o 
   2 -11   2       29.88       32.83      6.92 o 
   3 -11   2        0.13        5.56      7.18 o 
   4 -11   2       42.21       25.51      9.41 o 
   5 -11   2        0.61        0.00      6.87 o 
   6 -11   2       12.75       10.92      6.82 o 
   7 -11   2        4.41        8.87      6.65 o 
  -4 -10   2        0.23        7.73      7.07 o 
  -3 -10   2        0.81        2.22      7.79 o 
  -2 -10   2        0.22        1.44      8.15 o 
  -1 -10   2       23.66       16.22      7.21 o 
   0 -10   2        0.14        5.20      8.62 o 
   1 -10   2       94.04       99.20     10.50 o 
   2 -10   2        1.58        6.58      6.58 o 
   3 -10   2      117.40      127.61     11.36 o 
   4 -10   2        0.82        4.41      6.20 o 
   5 -10   2       57.50       79.67     10.93 o 
   6 -10   2        4.45       10.56      8.19 o 
   7 -10   2        8.95       11.69      8.04 o 
  -4  -9   2        0.41        3.74      9.34 o 
  -3  -9   2      218.48      219.71     16.83 o 
  -2  -9   2       20.97       22.33     10.81 o 
  -1  -9   2      418.00      437.78     19.77 o 
   0  -9   2       30.81       40.19      6.12 o 
   1  -9   2      664.36      575.78     19.83 o 
   2  -9   2      118.40      112.14      9.60 o 
   3  -9   2      378.51      377.98     16.82 o 
   4  -9   2      115.71      111.22     11.03 o 
   5  -9   2      104.40      113.40     11.83 o 
   6  -9   2       47.47       43.69     11.36 o 
   7  -9   2       24.23        8.60     10.53 o 
  -5  -8   2        0.16       33.62      8.67 o 
  -4  -8   2       23.81       23.16     11.46 o 
  -3  -8   2        8.54       44.74     10.37 o 
  -2  -8   2      159.13      193.59     13.62 o 
  -1  -8   2       12.10       15.53      9.42 o 
   0  -8   2      176.12      171.23     14.19 o 
   1  -8   2      209.95      177.93     10.84 o 
   2  -8   2      366.64      347.70     13.78 o 
   3  -8   2      149.12      163.16     10.83 o 
   4  -8   2      180.80      187.11     12.41 o 
   5  -8   2       48.47       67.87     10.83 o 
   6  -8   2       82.75       88.82     11.74 o 
   7  -8   2        3.09        0.00      8.69 o 
   8  -8   2       26.12        9.53      8.87 o 
  -6  -7   2       10.87        2.90      8.77 o 
  -5  -7   2        0.20        6.10      8.48 o 
  -4  -7   2       59.84       68.15     11.13 o 
  -3  -7   2        5.71       15.57      6.68 o 
  -2  -7   2       27.63       27.81      7.93 o 
  -1  -7   2      111.92      120.00      9.00 o 
   0  -7   2      129.67      109.70      6.08 o 
   1  -7   2        7.59        0.73      4.78 o 
   2  -7   2       19.41       12.64      4.13 o 
   3  -7   2        8.46        7.18      5.17 o 
   4  -7   2       87.51       72.74      8.65 o 
   5  -7   2       15.70       36.90      7.70 o 
   6  -7   2       19.60       19.84      8.57 o 
   7  -7   2        0.32       13.59      7.66 o 
   8  -7   2        4.17        1.38      7.45 o 
  -6  -6   2       15.36        6.20      9.24 o 
  -5  -6   2       95.03       94.77     12.68 o 
  -4  -6   2      109.07      116.40     11.95 o 
  -3  -6   2      324.40      372.50     16.99 o 
  -2  -6   2      167.04      174.13     10.93 o 
  -1  -6   2     1249.58     1309.89     24.42 o 
   0  -6   2      333.77      384.99      9.06 o 
   1  -6   2      424.21      401.37     12.33 o 
   2  -6   2       29.40        5.38      5.38 o 
   3  -6   2       63.98       70.79      6.56 o 
   4  -6   2      174.92      206.72     11.50 o 
   5  -6   2       11.87       14.43      5.94 o 
   6  -6   2        7.23        2.51      7.00 o 
   7  -6   2        3.17        8.32      8.49 o 
   8  -6   2        0.21        2.74      6.99 o 
  -7  -5   2        0.70        8.39      8.11 o 
  -6  -5   2        7.94        1.60      8.63 o 
  -5  -5   2        4.71        3.59      7.21 o 
  -4  -5   2       35.02       22.52      9.22 o 
  -3  -5   2       36.96       36.84      6.71 o 
  -2  -5   2       64.54       78.82      7.62 o 
  -1  -5   2      235.78      222.13      9.76 o 
   0  -5   2      244.80      176.26     98.74 o 
   1  -5   2     1161.25     1245.17     18.86 o 
   2  -5   2      395.30      408.84     11.56 o 
   3  -5   2       37.97       38.81      5.67 o 
   4  -5   2      347.63      329.92     13.36 o 
   5  -5   2       10.42       11.90      4.54 o 
   6  -5   2       60.01       51.62      9.70 o 
   7  -5   2        0.01        5.32      6.98 o 
   8  -5   2       21.65       42.53      7.92 o 
  -7  -4   2        0.55        0.00      8.18 o 
  -6  -4   2        0.20       18.53      7.86 o 
  -5  -4   2       11.70        4.82      6.78 o 
  -4  -4   2       14.47        4.85      6.93 o 
  -3  -4   2      168.65      141.27      9.35 o 
  -2  -4   2       17.85       17.81      3.96 o 
  -1  -4   2      829.76      811.93     15.66 o 
   0  -4   2      116.94      158.37      6.89 o 
   1  -4   2      459.92      399.87      9.57 o 
   2  -4   2        0.44        1.92      2.80 o 
   3  -4   2       18.03       20.86      4.12 o 
   4  -4   2       54.98       62.53      5.89 o 
   5  -4   2        5.28        7.89      4.23 o 
   6  -4   2       54.70       60.31      9.55 o 
   7  -4   2        1.72       14.64      5.99 o 
   8  -4   2        2.18        3.82      7.32 o 
  -7  -3   2        0.49       10.18      7.94 o 
  -6  -3   2        0.02        4.56      9.14 o 
  -5  -3   2        0.92        8.51      6.43 o 
  -4  -3   2       17.24       26.16      5.47 o 
  -3  -3   2       22.10       34.61      5.12 o 
  -2  -3   2      142.54      167.57      7.57 o 
  -1  -3   2       84.85       95.04      5.43 o 
   0  -3   2      674.23      720.71      8.34 o 
   1  -3   2     1363.13     1338.92     15.92 o 
   2  -3   2      272.22      252.35      8.11 o 
   3  -3   2      949.27     1007.07     17.94 o 
   4  -3   2        2.80        3.64      4.04 o 
   5  -3   2       41.34       53.17      7.36 o 
   6  -3   2       25.07       19.71      6.14 o 
   7  -3   2        0.12        1.26      5.89 o 
   8  -3   2        5.33        8.19      6.20 o 
  -8  -2   2        0.12        7.14      7.66 o 
  -7  -2   2       10.56       12.49      8.16 o 
  -6  -2   2        7.79        8.32      7.04 o 
  -5  -2   2        2.93       17.08      7.29 o 
  -4  -2   2       41.62       29.73      7.33 o 
  -3  -2   2        2.07        1.36      4.03 o 
  -2  -2   2     2332.79     2335.16     24.42 o 
  -1  -2   2      516.24      507.85     10.07 o 
   0  -2   2     4995.37     4181.51     93.85 o 
   1  -2   2       99.19       92.05      4.29 o 
   2  -2   2     2400.20     2437.30     23.15 o 
   3  -2   2       68.00      110.11      6.85 o 
   4  -2   2      131.20      139.33      8.33 o 
   5  -2   2       39.19       37.53      7.12 o 
   6  -2   2        3.10        1.12      7.33 o 
   7  -2   2       17.70       15.54      8.08 o 
   8  -2   2        0.23        6.47      6.47 o 
  -8  -1   2        3.50        2.54      8.21 o 
  -7  -1   2       20.91       13.46      8.95 o 
  -6  -1   2        0.58       11.07      7.72 o 
  -5  -1   2      136.82      140.14     10.00 o 
  -4  -1   2        4.08        3.31      5.05 o 
  -3  -1   2       10.86       19.70      4.73 o 
  -2  -1   2     1403.35     1485.97     18.66 o 
  -1  -1   2     1016.64     1089.58     12.75 o 
   0  -1   2      865.96     1047.19      7.47 o 
   1  -1   2      326.49      414.67      8.34 o 
   2  -1   2     3836.12     4543.98     32.66 o 
   3  -1   2      674.39      610.58     14.79 o 
   4  -1   2     1353.01     1393.13     24.80 o 
   5  -1   2       73.56       75.30      9.32 o 
   6  -1   2      470.12      423.92     18.09 o 
   7  -1   2       13.45        8.03      8.45 o 
   8  -1   2       99.24       66.50      9.97 o 
  -8   0   2      144.20      111.17     12.95 o 
  -7   0   2       84.03       68.78     10.94 o 
  -6   0   2      946.30     1027.51     27.49 o 
  -5   0   2      707.43      720.76     20.98 o 
  -4   0   2     3028.02     3397.24     37.73 o 
  -3   0   2     1615.71     2022.54     24.87 o 
  -2   0   2    10320.33     9231.55    165.79 o 
  -1   0   2     3913.24     4836.40     95.64 o 
   0   0   2       42.83       50.22      1.60 o 
   1   0   2     4078.62     4032.96    105.80 o 
   2   0   2     1041.59     1419.22     18.08 o 
   3   0   2     5881.42     7254.53     47.69 o 
   4   0   2      823.44      913.27     21.10 o 
   5   0   2      499.84      537.63     18.74 o 
   6   0   2      131.65      166.16     12.80 o 
   7   0   2       23.15       23.11      8.81 o 
   8   0   2       23.90       26.66      8.60 o 
  -8   1   2        1.82        7.31      8.16 o 
  -7   1   2       15.07        2.64      8.80 o 
  -6   1   2       20.75       16.74      9.04 o 
  -5   1   2      112.21      104.19      9.76 o 
  -4   1   2      276.33      272.91     11.03 o 
  -3   1   2      630.68      506.37     12.47 o 
  -2   1   2     2054.68     2122.95     20.47 o 
  -1   1   2     1368.03     1537.13     13.64 o 
   0   1   2      212.99      243.67     11.16 o 
   1   1   2     3376.31     3940.12     25.21 o 
   2   1   2     1453.43     1415.39     18.69 o 
   3   1   2     2779.88     2921.49     31.56 o 
   4   1   2       57.92       48.36      8.20 o 
   5   1   2      370.03      347.01     16.45 o 
   6   1   2        5.91        9.21      8.44 o 
   7   1   2       70.29       72.98     10.55 o 
   8   1   2        1.08        2.33      7.31 o 
  -8   2   2        0.89        7.12      7.12 o 
  -7   2   2        6.68       15.58      6.56 o 
  -6   2   2        2.90        9.55      6.72 o 
  -5   2   2       40.93       41.85      5.67 o 
  -4   2   2       33.27       41.21      5.49 o 
  -3   2   2      418.51      470.57     11.74 o 
  -2   2   2      935.08      955.15     14.20 o 
  -1   2   2     4379.11     3728.62     91.03 o 
   0   2   2     2153.45     2114.87     12.38 o 
   1   2   2      438.66      498.53      9.84 o 
   2   2   2     2131.35     2317.63     25.41 o 
   3   2   2        2.84        4.62      4.28 o 
   4   2   2       89.56      102.79      9.76 o 
   5   2   2       40.07       70.27      9.52 o 
   6   2   2       20.13       42.77      8.87 o 
   7   2   2        1.41        2.79      8.47 o 
  -8   3   2        3.19        1.34      7.65 o 
  -7   3   2       12.04       13.71      7.42 o 
  -6   3   2       40.83       34.03      7.21 o 
  -5   3   2       52.11       56.58      6.90 o 
  -4   3   2       11.39       10.12      3.82 o 
  -3   3   2       32.69       34.59      4.22 o 
  -2   3   2      431.92      430.36     10.17 o 
  -1   3   2      382.44      463.00      9.48 o 
   0   3   2     3378.05     3226.40     39.13 o 
   1   3   2        5.91       13.96      2.76 o 
   2   3   2     2243.76     2233.39     26.10 o 
   3   3   2        4.03        9.93      4.52 o 
   4   3   2      116.84      140.90     10.61 o 
   5   3   2        2.59        7.05      7.83 o 
   6   3   2        2.70        4.39      8.01 o 
   7   3   2        2.95       13.01      6.86 o 
  -8   4   2        0.24        3.43      6.49 o 
  -7   4   2        3.42        4.70      7.20 o 
  -6   4   2       95.86       80.60      9.32 o 
  -5   4   2       38.32       45.42      6.22 o 
  -4   4   2      415.45      412.41     13.91 o 
  -3   4   2       61.74       48.01      5.03 o 
  -2   4   2      946.37      985.67     16.32 o 
  -1   4   2       40.44       67.77      4.47 o 
   0   4   2        9.77        3.68      2.50 o 
   1   4   2       62.43       43.01      4.46 o 
   2   4   2        1.99        6.20      3.06 o 
   3   4   2       59.50       72.69      6.88 o 
   4   4   2       12.09       11.69      5.77 o 
   5   4   2       21.92       16.45      7.92 o 
   6   4   2        0.07        1.47      7.79 o 
   7   4   2        1.19        4.17      7.44 o 
  -8   5   2       10.23        7.08      7.87 o 
  -7   5   2        8.66       15.33      7.18 o 
  -6   5   2       87.41       95.61     10.89 o 
  -5   5   2       14.45       28.77      5.95 o 
  -4   5   2      173.01      170.74     10.32 o 
  -3   5   2      162.67      152.54      8.51 o 
  -2   5   2     1657.30     1747.00     23.68 o 
  -1   5   2       22.89       23.25      3.90 o 
   0   5   2      854.73      862.26     49.20 o 
   1   5   2        3.19        4.84      3.37 o 
   2   5   2      246.67      252.25     11.04 o 
   3   5   2        0.14        4.94      4.90 o 
   4   5   2       22.91       23.43      7.61 o 
   5   5   2        6.26        9.22      7.80 o 
   6   5   2        0.92        7.70      8.08 o 
  -8   6   2        0.94       14.47      7.80 o 
  -7   6   2      135.46      146.51     13.67 o 
  -6   6   2        3.38       12.33      8.28 o 
  -5   6   2      311.39      305.88     16.10 o 
  -4   6   2       99.01       92.98      9.54 o 
  -3   6   2      718.43      736.29     18.21 o 
  -2   6   2        0.16        3.98      4.45 o 
  -1   6   2       62.25       55.91      5.49 o 
   0   6   2       98.52       55.55     40.43 o 
   1   6   2       90.19       98.10      8.20 o 
   2   6   2      393.50      404.02     15.16 o 
   3   6   2        2.38        4.10      6.19 o 
   4   6   2       42.42       34.21      8.51 o 
   5   6   2        0.00        2.65      7.55 o 
   6   6   2        1.96        7.15      7.61 o 
  -8   7   2        0.48       14.62      7.24 o 
  -7   7   2       10.14       14.12      8.95 o 
  -6   7   2        2.38        2.05      6.58 o 
  -5   7   2       35.94       56.79      8.57 o 
  -4   7   2       10.14       11.05      6.11 o 
  -3   7   2       11.06       12.08      5.14 o 
  -2   7   2      194.08      191.58      9.78 o 
  -1   7   2       13.99        9.68      4.77 o 
   0   7   2      239.92      248.68      8.06 o 
   1   7   2      161.62      167.43     10.40 o 
   2   7   2      262.41      272.38     13.56 o 
   3   7   2       53.40       39.43      7.91 o 
   4   7   2       20.43       17.61      8.97 o 
   5   7   2       16.51       15.38      7.83 o 
  -8   8   2       39.93       36.99     10.58 o 
  -7   8   2       13.92       23.49     10.36 o 
  -6   8   2      160.24      181.29     14.87 o 
  -5   8   2       39.98       76.31      8.81 o 
  -4   8   2      410.61      456.87     18.46 o 
  -3   8   2       30.19       41.06      7.38 o 
  -2   8   2      319.07      274.96     12.95 o 
  -1   8   2       41.48       38.50      6.46 o 
   0   8   2      285.14      189.12    130.40 o 
   1   8   2        1.21       22.33      6.89 o 
   2   8   2       31.57       40.20      8.59 o 
   3   8   2        5.50       21.96      7.73 o 
   4   8   2       14.18       26.55      9.58 o 
   5   8   2        0.49        2.65      7.83 o 
  -8   9   2        0.10        0.70      7.53 o 
  -7   9   2       25.20       31.20     10.99 o 
  -6   9   2       26.43        2.96     11.84 o 
  -5   9   2       30.46       27.84      9.96 o 
  -4   9   2      187.80      230.98     16.57 o 
  -3   9   2        6.38       26.33      6.85 o 
  -2   9   2      509.73      551.65     19.10 o 
  -1   9   2        0.24        4.67      7.01 o 
   0   9   2      646.99      707.20     15.88 o 
   1   9   2       21.26       10.50      9.05 o 
   2   9   2      188.85      163.52     16.27 o 
   3   9   2        2.06        9.45     10.05 o 
   4   9   2       34.53       29.50     10.70 o 
  -7  10   2        8.94       14.19      8.22 o 
  -6  10   2       11.57       24.11      9.47 o 
  -5  10   2       46.27       47.17      9.90 o 
  -4  10   2       57.21       49.45     10.03 o 
  -3  10   2       82.84      119.88     11.30 o 
  -2  10   2       33.64       19.93      8.35 o 
  -1  10   2       55.89       58.02      9.87 o 
   0  10   2        0.06        5.56      5.56 o 
   1  10   2        3.51        0.69      8.16 o 
   2  10   2        4.17        5.92      8.63 o 
   3  10   2        6.36        3.01      9.29 o 
  -7  11   2        0.21        1.42      7.01 o 
  -6  11   2        0.55        2.24      7.44 o 
  -5  11   2       19.81       24.95      8.74 o 
  -4  11   2        5.60        2.78      8.11 o 
  -3  11   2       57.54       65.51      8.82 o 
  -2  11   2        8.33        6.90      7.34 o 
  -1  11   2      118.93       92.13     10.06 o 
   0  11   2       18.76       18.32      6.42 o 
   1  11   2       68.57       69.32     10.93 o 
   2  11   2       12.46       15.16      8.18 o 
   3  11   2       16.89       10.13      8.19 o 
  -6  12   2        6.18        8.54      6.74 o 
  -5  12   2        1.14        7.26      7.40 o 
  -4  12   2        4.65        1.41      7.00 o 
  -3  12   2        1.03        6.58      5.01 o 
  -2  12   2        9.14        9.27      7.48 o 
  -1  12   2        0.00        4.81      7.10 o 
   0  12   2        0.58        6.78      5.37 o 
   1  12   2        0.09        0.00      6.73 o 
  -5  13   2        2.14        5.44      6.51 o 
  -4  13   2        1.29        1.36      6.60 o 
  -3  13   2       10.85        8.40      7.29 o 
  -2  13   2        6.28        1.32      6.51 o 
  -1  13   2        4.47        8.09      6.61 o 
   0  13   2        1.02        1.69      4.64 o 
   0 -13   3        4.32        5.51      4.90 o 
   1 -13   3        0.13        5.95      5.95 o 
   2 -13   3        6.54        7.77      7.77 o 
   3 -13   3        1.56        5.65      6.44 o 
   4 -13   3        3.17       10.53      6.22 o 
   5 -13   3        3.28        3.00      7.01 o 
  -2 -12   3        0.04        0.67      7.30 o 
  -1 -12   3        1.08        4.19      6.39 o 
   0 -12   3        0.30        0.91     13.71 o 
   1 -12   3        0.85        3.31      6.73 o 
   2 -12   3        3.35        6.52      7.09 o 
   3 -12   3        0.11       10.28      5.38 o 
   4 -12   3        4.49        3.27      7.16 o 
   5 -12   3        0.29        3.28      6.61 o 
   6 -12   3        2.44        1.88      6.43 o 
  -3 -11   3        0.09        2.09      6.70 o 
  -2 -11   3        3.54        7.95      7.68 o 
  -1 -11   3        1.61        7.11      6.44 o 
   0 -11   3       21.37       17.74      5.51 o 
   1 -11   3        9.46        8.95      6.88 o 
   2 -11   3        8.62       17.48      7.11 o 
   3 -11   3       18.80       25.50      6.05 o 
   4 -11   3        7.16       17.08      7.44 o 
   5 -11   3       32.47       35.45      8.63 o 
   6 -11   3        1.90        8.15      5.53 o 
  -4 -10   3        6.22       14.05      7.95 o 
  -3 -10   3        0.02        9.63      8.55 o 
  -2 -10   3       23.92       24.54      9.63 o 
  -1 -10   3       23.88       29.89      8.70 o 
   0 -10   3        8.03        2.82      5.45 o 
   1 -10   3       32.25       19.32      8.54 o 
   2 -10   3       19.89       36.58      7.76 o 
   3 -10   3       68.26       62.65      8.70 o 
   4 -10   3        0.21        7.59      6.93 o 
   5 -10   3       16.13       35.22      8.72 o 
   6 -10   3        0.14        6.32      8.52 o 
   7 -10   3        5.11        8.14      7.06 o 
  -4  -9   3       68.90       48.79     11.61 o 
  -3  -9   3       19.66       19.10     11.14 o 
  -2  -9   3      237.92      257.32     17.02 o 
  -1  -9   3      140.91      168.34     13.75 o 
   0  -9   3      695.48      702.96     16.30 o 
   1  -9   3      198.32      204.85     13.16 o 
   2  -9   3      616.99      617.96     19.79 o 
   3  -9   3      321.03      299.18     16.19 o 
   4  -9   3      443.78      506.55     20.34 o 
   5  -9   3      134.10      119.59     12.46 o 
   6  -9   3       89.04      124.16     12.68 o 
   7  -9   3       39.18       49.40      9.57 o 
  -5  -8   3       23.78       21.66     10.63 o 
  -4  -8   3        0.73       30.71      7.96 o 
  -3  -8   3       70.28      109.44     12.50 o 
  -2  -8   3        5.46       23.43      8.32 o 
  -1  -8   3      156.68      119.32     11.36 o 
   0  -8   3       70.21       66.96      5.46 o 
   1  -8   3      296.50      313.86     13.06 o 
   2  -8   3       98.27       88.23      8.50 o 
   3  -8   3       80.00       84.13      8.66 o 
   4  -8   3      161.85      168.06     12.25 o 
   5  -8   3       21.99       12.96      8.49 o 
   6  -8   3       30.34       28.70     10.32 o 
   7  -8   3        0.31       19.91      7.32 o 
   8  -8   3        6.80       10.54      7.68 o 
  -6  -7   3        3.73        3.61      8.45 o 
  -5  -7   3        0.97        3.79      8.15 o 
  -4  -7   3       69.47       64.83     11.32 o 
  -3  -7   3       11.26        5.66      8.23 o 
  -2  -7   3      301.34      328.58     16.05 o 
  -1  -7   3        3.75        6.03      6.03 o 
   0  -7   3      862.46      822.72     14.42 o 
   1  -7   3      108.12       89.93      7.82 o 
   2  -7   3      789.58      763.86     18.86 o 
   3  -7   3       78.39       76.15      7.79 o 
   4  -7   3      187.62      208.58     11.93 o 
   5  -7   3       49.12       41.97      8.35 o 
   6  -7   3       66.51       67.33     11.45 o 
   7  -7   3        7.01        9.78      7.52 o 
   8  -7   3        6.76        1.34      6.99 o 
  -6  -6   3       63.79       52.05     11.76 o 
  -5  -6   3        6.29       13.31      8.68 o 
  -4  -6   3      139.08      127.80     12.59 o 
  -3  -6   3       37.74       30.67      8.43 o 
  -2  -6   3      579.55      542.51     18.42 o 
  -1  -6   3        0.58        5.55      5.77 o 
   0  -6   3      450.27      517.57     10.35 o 
   1  -6   3        0.25        4.30      4.30 o 
   2  -6   3      136.06      157.61      8.57 o 
   3  -6   3       15.24       21.71      6.26 o 
   4  -6   3        0.03        4.44      4.83 o 
   5  -6   3        9.88        3.71      6.53 o 
   6  -6   3       26.04       26.60      7.89 o 
   7  -6   3        0.01        2.03      6.92 o 
   8  -6   3        6.85        7.88      7.20 o 
  -7  -5   3        0.03        6.06      6.77 o 
  -6  -5   3        0.04        7.87      7.63 o 
  -5  -5   3        0.44        4.93      8.06 o 
  -4  -5   3        8.97        0.59      6.76 o 
  -3  -5   3       55.17       44.75      7.66 o 
  -2  -5   3      822.53      759.34     19.04 o 
  -1  -5   3        0.14        1.67      4.00 o 
   0  -5   3     2448.78     2528.11     75.80 o 
   1  -5   3       56.21       50.82      4.71 o 
   2  -5   3     3384.92     3416.82     32.82 o 
   3  -5   3        5.40        1.33      4.07 o 
   4  -5   3      654.47      699.09     18.80 o 
   5  -5   3       11.56       11.32      6.12 o 
   6  -5   3       82.11       86.31     10.17 o 
   7  -5   3       18.21       20.67      7.48 o 
   8  -5   3        7.84        3.18      8.07 o 
  -7  -4   3        0.00        5.69      8.49 o 
  -6  -4   3        3.35        0.80      8.54 o 
  -5  -4   3       19.83       30.23      7.82 o 
  -4  -4   3       48.21       63.03      8.09 o 
  -3  -4   3        4.03        0.85      4.57 o 
  -2  -4   3       16.96       17.06      4.21 o 
  -1  -4   3       75.28       68.12      5.67 o 
   0  -4   3       19.27       16.13      2.23 o 
   1  -4   3      854.89      832.36     14.04 o 
   2  -4   3       14.70       13.62      3.23 o 
   3  -4   3      216.70      211.70      8.90 o 
   4  -4   3       19.30       18.21      5.09 o 
   5  -4   3       52.04       43.92      6.87 o 
   6  -4   3        1.64        7.77      5.82 o 
   7  -4   3        2.78        8.03      5.28 o 
   8  -4   3        1.17       12.20      5.65 o 
  -7  -3   3        3.34        3.99      8.31 o 
  -6  -3   3        1.31        1.55      8.59 o 
  -5  -3   3       83.42      110.95     11.18 o 
  -4  -3   3       30.46       39.82      7.10 o 
  -3  -3   3      291.80      286.35     11.74 o 
  -2  -3   3        1.28        1.75      3.27 o 
  -1  -3   3     2453.12     2472.66     24.75 o 
   0  -3   3      692.71      693.10      8.64 o 
   1  -3   3      690.82      768.95     12.23 o 
   2  -3   3      125.04      103.74      5.42 o 
   3  -3   3     1113.05     1053.85     18.06 o 
   4  -3   3      182.33      168.68      8.60 o 
   5  -3   3       97.76      105.20      9.32 o 
   6  -3   3        5.10        5.38      4.70 o 
   7  -3   3       12.16        9.56      6.81 o 
   8  -3   3        0.56       14.61      4.99 o 
  -8  -2   3        0.23        3.23      6.30 o 
  -7  -2   3        2.58        6.22      7.47 o 
  -6  -2   3        0.01        3.22      7.09 o 
  -5  -2   3       31.24       45.24      8.69 o 
  -4  -2   3        0.00        1.37      5.47 o 
  -3  -2   3      103.79      111.43      7.32 o 
  -2  -2   3       32.85       20.47      4.22 o 
  -1  -2   3     2739.39     2571.87     22.33 o 
   0  -2   3      482.05      536.99      6.57 o 
   1  -2   3     2312.13     2368.86     20.14 o 
   2  -2   3        5.69        6.90      3.09 o 
   3  -2   3     2632.91     2608.19     28.21 o 
   4  -2   3       75.76       76.81      7.40 o 
   5  -2   3      313.01      297.96     13.21 o 
   6  -2   3        0.07        3.74      6.91 o 
   7  -2   3       49.63       52.79      8.98 o 
   8  -2   3        0.75        2.25      6.08 o 
  -8  -1   3       11.95       12.68      7.66 o 
  -7  -1   3       43.03       40.11      9.01 o 
  -6  -1   3       22.37       10.44      8.31 o 
  -5  -1   3      741.33      579.79     17.65 o 
  -4  -1   3       10.09        9.59      5.12 o 
  -3  -1   3     6477.19     6279.57     45.07 o 
  -2  -1   3        0.80        5.97      3.45 o 
  -1  -1   3    20291.47    17425.52    205.96 o 
   0  -1   3      179.72      207.40      4.01 o 
   1  -1   3    17426.40    17110.77    205.09 o 
   2  -1   3      137.72      156.76      6.91 o 
   3  -1   3     2091.52     2077.34     25.80 o 
   4  -1   3        0.00        5.13      6.57 o 
   5  -1   3      443.48      420.91     17.35 o 
   6  -1   3        0.26       12.93      6.99 o 
   7  -1   3       45.79       32.72      8.74 o 
   8  -1   3        3.81       14.84      5.95 o 
  -8   0   3       51.70       42.01     10.51 o 
  -7   0   3       35.16       36.93      8.89 o 
  -6   0   3      125.46      161.99     13.33 o 
  -5   0   3       15.70       13.88      6.71 o 
  -4   0   3      275.42      315.01     12.96 o 
  -3   0   3       13.78       38.27      4.91 o 
  -2   0   3       21.28       11.95      3.57 o 
  -1   0   3        2.37        2.26      1.79 o 
   0   0   3        0.41        1.10      1.10 o 
   1   0   3        0.16        4.82      2.31 o 
   2   0   3      442.02      614.84     11.86 o 
   3   0   3       85.16       88.15      6.37 o 
   4   0   3      154.93      168.35      9.90 o 
   5   0   3      147.32      183.13     11.55 o 
   6   0   3       74.10       69.10     10.12 o 
   7   0   3       24.47       24.32      7.93 o 
   8   0   3       12.62       15.74      7.50 o 
  -8   1   3        0.18        8.78      8.78 o 
  -7   1   3        2.36       14.39      6.54 o 
  -6   1   3       38.86       36.96      8.45 o 
  -5   1   3       63.38       55.78      7.89 o 
  -4   1   3      200.10      188.70      9.40 o 
  -3   1   3     2960.03     3055.43     29.43 o 
  -2   1   3     2984.85     3185.83     25.07 o 
  -1   1   3    12981.51    11775.59    154.29 o 
   0   1   3     2226.60     2760.73     12.96 o 
   1   1   3    14762.31    12878.95    178.06 o 
   2   1   3      974.89      896.01     15.00 o 
   3   1   3     2192.35     2338.32     28.25 o 
   4   1   3      361.95      327.49     13.34 o 
   5   1   3      215.36      210.88     14.16 o 
   6   1   3       72.91       71.30      9.59 o 
   7   1   3       27.79       27.85      8.24 o 
   8   1   3       15.16       10.34      6.81 o 
  -8   2   3        3.92        3.30      7.78 o 
  -7   2   3        1.20        4.50      8.17 o 
  -6   2   3        6.52       13.35      6.09 o 
  -5   2   3       26.98       31.00      6.46 o 
  -4   2   3      319.91      306.84     12.01 o 
  -3   2   3       69.02       73.46      5.30 o 
  -2   2   3      759.22      671.09     12.07 o 
  -1   2   3     1291.22     1240.26     13.99 o 
   0   2   3     2958.24     3105.49     42.01 o 
   1   2   3     1305.84     1353.11     16.59 o 
   2   2   3       45.29       53.38      5.57 o 
   3   2   3      662.80      639.36     16.42 o 
   4   2   3       17.38       19.99      6.61 o 
   5   2   3       70.60       67.70      9.77 o 
   6   2   3       23.89       12.30      8.57 o 
   7   2   3        2.30        0.00      7.71 o 
  -8   3   3        0.02        6.03      7.44 o 
  -7   3   3        5.23       15.67      5.98 o 
  -6   3   3        0.32        4.00      6.72 o 
  -5   3   3       16.07       16.30      5.69 o 
  -4   3   3      287.19      302.77     11.56 o 
  -3   3   3      149.31      121.40      6.49 o 
  -2   3   3     1093.20     1041.03     15.68 o 
  -1   3   3      191.32      200.05      6.35 o 
   0   3   3     3485.65     3425.73     17.87 o 
   1   3   3       12.38        5.87      3.43 o 
   2   3   3      173.68      176.18      8.34 o 
   3   3   3        2.66        0.78      4.04 o 
   4   3   3       26.23       28.69      7.34 o 
   5   3   3       16.04       22.95      9.13 o 
   6   3   3        1.04        9.75      6.89 o 
   7   3   3        4.02       10.83      7.15 o 
  -8   4   3        0.15       12.47      6.56 o 
  -7   4   3        1.11        2.70      6.55 o 
  -6   4   3       16.86       39.20      7.28 o 
  -5   4   3        5.52        3.92      5.27 o 
  -4   4   3       20.17       20.29      4.55 o 
  -3   4   3        7.76        3.09      3.61 o 
  -2   4   3      398.10      411.44     10.86 o 
  -1   4   3      308.52      320.70      9.00 o 
   0   4   3       87.56       96.80      3.69 o 
   1   4   3      118.83      112.89      6.15 o 
   2   4   3      248.66      233.55      9.87 o 
   3   4   3       38.99       33.95      6.46 o 
   4   4   3        0.08        1.06      5.26 o 
   5   4   3       45.23       41.93      9.45 o 
   6   4   3        1.05        8.46      6.90 o 
   7   4   3        4.58        7.16      5.94 o 
  -8   5   3        6.10        0.71      7.66 o 
  -7   5   3       23.52        6.32      8.51 o 
  -6   5   3       78.92       67.75     10.47 o 
  -5   5   3      238.31      251.11     13.94 o 
  -4   5   3      462.64      490.13     16.33 o 
  -3   5   3     1096.25     1078.90     20.55 o 
  -2   5   3      912.01      984.09     17.65 o 
  -1   5   3     2593.26     2590.87     27.08 o 
   0   5   3     1062.54     1074.82     22.31 o 
   1   5   3      480.89      454.82     12.85 o 
   2   5   3       70.56       82.32      7.13 o 
   3   5   3      126.50      131.38     10.46 o 
   4   5   3       80.48       74.91      9.72 o 
   5   5   3        3.48        5.19      7.75 o 
   6   5   3        8.30        0.00      7.22 o 
  -8   6   3        8.58       13.86      7.41 o 
  -7   6   3       52.22       56.58     10.52 o 
  -6   6   3      117.78      102.26     11.74 o 
  -5   6   3       81.59       71.21      9.42 o 
  -4   6   3      317.69      330.39     14.50 o 
  -3   6   3        0.80        1.15      5.10 o 
  -2   6   3      227.91      243.65     10.55 o 
  -1   6   3       17.03       14.77      4.36 o 
   0   6   3      174.56      181.29      6.23 o 
   1   6   3        6.64        6.98      4.94 o 
   2   6   3       39.04       52.57      7.18 o 
   3   6   3        5.54        5.63      6.13 o 
   4   6   3       45.59       35.20      7.57 o 
   5   6   3        0.08        5.86      7.22 o 
   6   6   3        3.47       13.16      7.28 o 
  -8   7   3       28.54       29.38      8.75 o 
  -7   7   3        3.40        5.95      8.02 o 
  -6   7   3       93.44       94.16     11.58 o 
  -5   7   3        2.78        0.58      6.29 o 
  -4   7   3      434.56      370.57     15.58 o 
  -3   7   3       39.22       38.17      6.17 o 
  -2   7   3      566.27      564.39     16.34 o 
  -1   7   3      416.59      387.53     13.20 o 
   0   7   3      230.92      234.11      8.42 o 
   1   7   3      365.58      285.40     13.35 o 
   2   7   3       23.14       14.26      6.44 o 
   3   7   3       61.45       68.75      8.88 o 
   4   7   3        0.38        0.64      6.88 o 
   5   7   3       11.58       26.00      7.24 o 
  -8   8   3       20.58       20.34      9.85 o 
  -7   8   3       13.83       21.19      8.22 o 
  -6   8   3       55.08       51.97     10.92 o 
  -5   8   3      102.15      107.87     11.24 o 
  -4   8   3       13.61        9.44      6.77 o 
  -3   8   3      137.98      132.07      9.90 o 
  -2   8   3       40.51       31.28      6.06 o 
  -1   8   3      212.34      226.79     11.70 o 
   0   8   3        4.34        4.08      4.47 o 
   1   8   3       12.57       12.65      8.07 o 
   2   8   3        0.10        5.34      6.41 o 
   3   8   3        6.22        5.89      8.25 o 
   4   8   3        2.63        8.72      8.72 o 
   5   8   3        6.35        1.27      8.48 o 
  -8   9   3       27.53       25.26      9.73 o 
  -7   9   3       28.08       22.73     11.74 o 
  -6   9   3      239.15      252.51     17.86 o 
  -5   9   3        3.04        2.71     10.17 o 
  -4   9   3      647.64      735.94     24.11 o 
  -3   9   3        2.88        1.10      8.36 o 
  -2   9   3     1252.65     1265.57     27.51 o 
  -1   9   3      103.91      135.34     11.77 o 
   0   9   3      572.21      598.32     14.95 o 
   1   9   3       31.96       29.96      9.01 o 
   2   9   3      114.25      139.02     14.30 o 
   3   9   3       20.82        3.56     11.53 o 
   4   9   3        0.72        4.86      9.20 o 
  -7  10   3        0.00        8.16      8.56 o 
  -6  10   3        3.20        4.50      8.21 o 
  -5  10   3        0.02        7.65      7.65 o 
  -4  10   3        0.64        4.61      6.68 o 
  -3  10   3       20.40       26.70      8.05 o 
  -2  10   3       88.08       87.65      9.46 o 
  -1  10   3        7.25       14.37      8.29 o 
   0  10   3       53.02       42.78      7.49 o 
   1  10   3       12.65        7.52      8.35 o 
   2  10   3       43.29       55.33     10.19 o 
   3  10   3        0.30        0.73      8.39 o 
  -7  11   3        2.99        3.51      8.64 o 
  -6  11   3        0.00       14.08      6.59 o 
  -5  11   3       10.05       23.32      8.25 o 
  -4  11   3        5.52       11.08      7.52 o 
  -3  11   3        3.82        6.49      7.90 o 
  -2  11   3        8.83       12.59      7.12 o 
  -1  11   3        3.98        5.94      7.49 o 
   0  11   3       37.21       41.32      6.24 o 
   1  11   3        2.40        4.36      7.96 o 
   2  11   3        9.75        1.48      8.40 o 
  -6  12   3        0.41        4.92      7.09 o 
  -5  12   3        0.77        4.32      6.60 o 
  -4  12   3        0.15        7.72      5.66 o 
  -3  12   3        5.69       13.27      7.15 o 
  -2  12   3        0.13        9.28      6.76 o 
  -1  12   3        3.25        7.42      7.42 o 
   0  12   3        1.60        2.43      6.10 o 
   1  12   3        4.35        7.21      7.21 o 
  -5  13   3        4.08       11.42      6.55 o 
  -4  13   3        4.32        2.69      7.32 o 
  -3  13   3        1.39        0.64      7.51 o 
  -2  13   3        9.98        8.54      7.40 o 
  -1  13   3        0.01        0.00      6.63 o 
   0  13   3       10.66       14.35      9.30 o 
   0 -13   4        2.59        3.23      4.90 o 
   1 -13   4        0.04        6.99      6.99 o 
   2 -13   4       17.24       27.58      7.56 o 
   3 -13   4        0.16        4.40      6.56 o 
   4 -13   4       13.93       19.06      6.93 o 
  -2 -12   4        0.05        3.31      6.26 o 
  -1 -12   4        1.83        7.65      7.65 o 
   0 -12   4        0.06        2.14      4.56 o 
   1 -12   4        0.90        2.67      6.48 o 
   2 -12   4        1.59        7.21      5.97 o 
   3 -12   4        3.00        3.88      5.24 o 
   4 -12   4        0.04        4.59      6.18 o 
   5 -12   4        0.17        5.90      6.32 o 
   6 -12   4        0.02        6.53      6.53 o 
  -3 -11   4        3.46        0.69      7.39 o 
  -2 -11   4        7.17        5.04      7.90 o 
  -1 -11   4        4.86       11.34      7.31 o 
   0 -11   4       28.09       19.24      5.19 o 
   1 -11   4        0.66        7.24      7.24 o 
   2 -11   4       43.21       37.82      6.73 o 
   3 -11   4        3.87       16.29      5.17 o 
   4 -11   4       14.46        6.58      7.86 o 
   5 -11   4        4.88        2.05      7.54 o 
   6 -11   4        8.07        6.06      7.28 o 
  -4 -10   4        1.62        5.58      7.32 o 
  -3 -10   4        4.70        7.37      8.78 o 
  -2 -10   4        1.30       17.28      7.68 o 
  -1 -10   4       22.29        6.79      9.38 o 
   0 -10   4        2.45        1.80      5.56 o 
   1 -10   4       44.93       55.16      8.02 o 
   2 -10   4        0.35        7.89      7.89 o 
   3 -10   4       59.08       54.64      9.60 o 
   4 -10   4       16.73        0.63      7.60 o 
   5 -10   4       53.81       71.78     10.58 o 
   6 -10   4        6.32        0.00      8.86 o 
   7 -10   4       20.12       27.27      9.04 o 
  -4  -9   4      129.58      127.86     14.24 o 
  -3  -9   4       28.92       33.02     11.01 o 
  -2  -9   4      423.89      442.40     21.39 o 
  -1  -9   4       69.57       98.16     11.52 o 
   0  -9   4     1130.42     1063.24     19.89 o 
   1  -9   4      222.70      239.02     14.20 o 
   2  -9   4     1079.74     1105.47     26.76 o 
   3  -9   4      208.58      211.08     14.38 o 
   4  -9   4      546.24      610.80     21.78 o 
   5  -9   4       83.78      101.23     12.68 o 
   6  -9   4      157.31      173.77     15.39 o 
   7  -9   4       17.55       38.01      9.75 o 
  -5  -8   4        1.79        0.00      8.34 o 
  -4  -8   4        0.00        5.24      8.24 o 
  -3  -8   4        2.65       11.81      8.31 o 
  -2  -8   4        3.42       10.54      7.25 o 
  -1  -8   4       70.70       81.17      9.07 o 
   0  -8   4       20.70       22.96      4.73 o 
   1  -8   4       17.63       18.12      6.34 o 
   2  -8   4       17.64       13.83      5.80 o 
   3  -8   4       21.65       22.78      6.48 o 
   4  -8   4       65.50       71.54      9.44 o 
   5  -8   4       10.89       16.64      7.47 o 
   6  -8   4       29.36       39.19      9.17 o 
   7  -8   4        4.41        4.86      8.36 o 
   8  -8   4        3.60       12.65      7.32 o 
  -6  -7   4        0.04        4.28      7.82 o 
  -5  -7   4        0.04        3.78      8.45 o 
  -4  -7   4        0.94       13.59      7.04 o 
  -3  -7   4       12.69       18.42      7.90 o 
  -2  -7   4       88.89       82.68      8.70 o 
  -1  -7   4        4.74        5.20      5.29 o 
   0  -7   4      259.74      267.52      8.63 o 
   1  -7   4      275.52      256.44     11.44 o 
   2  -7   4      675.70      721.59     18.22 o 
   3  -7   4      210.75      194.17     10.73 o 
   4  -7   4      141.41      138.93     10.48 o 
   5  -7   4      121.66      116.70     11.97 o 
   6  -7   4       31.10       30.28      9.04 o 
   7  -7   4       18.52       13.61      7.87 o 
   8  -7   4        4.10        7.66      6.06 o 
  -6  -6   4        0.52        3.76      7.78 o 
  -5  -6   4       34.20       43.34     10.00 o 
  -4  -6   4        0.33        8.73      8.73 o 
  -3  -6   4      248.62      251.91     14.55 o 
  -2  -6   4       14.24       24.22      7.13 o 
  -1  -6   4     1415.35     1378.68     25.56 o 
   0  -6   4       29.76       35.04      3.89 o 
   1  -6   4     1014.84     1025.44     19.38 o 
   2  -6   4        2.94        4.92      3.64 o 
   3  -6   4      493.37      522.14     15.59 o 
   4  -6   4       49.66       39.21      5.94 o 
   5  -6   4       17.59       12.14      6.32 o 
   6  -6   4       14.02       12.16      6.37 o 
   7  -6   4        0.01        4.59      6.26 o 
   8  -6   4        4.99        7.53      7.69 o 
  -7  -5   4        2.60        8.69      8.69 o 
  -6  -5   4       27.18       19.90      8.45 o 
  -5  -5   4        3.92        0.00      6.59 o 
  -4  -5   4      172.70      149.48     11.93 o 
  -3  -5   4        0.03       11.94      5.72 o 
  -2  -5   4      834.65      912.35     21.34 o 
  -1  -5   4      247.37      263.22     10.87 o 
   0  -5   4      952.62      928.92     12.38 o 
   1  -5   4      503.20      529.58     13.05 o 
   2  -5   4      831.39      862.17     16.69 o 
   3  -5   4     1118.21     1049.27     20.40 o 
   4  -5   4       48.86       50.53      6.09 o 
   5  -5   4      238.01      218.24     12.82 o 
   6  -5   4       16.83       20.08      6.57 o 
   7  -5   4       46.67       33.22      9.32 o 
   8  -5   4        0.34        7.82      7.82 o 
  -7  -4   4        6.65        5.62      8.84 o 
  -6  -4   4        6.19        3.87      7.53 o 
  -5  -4   4        0.30        2.61      7.19 o 
  -4  -4   4        0.05        2.66      5.01 o 
  -3  -4   4       46.66       58.24      6.68 o 
  -2  -4   4        2.73        0.00      3.92 o 
  -1  -4   4      821.75      759.43     15.73 o 
   0  -4   4      102.68      106.48      4.14 o 
   1  -4   4     1690.86     1511.03     19.10 o 
   2  -4   4       57.22       49.27      4.70 o 
   3  -4   4       22.16       22.73      4.73 o 
   4  -4   4        0.60        3.38      3.50 o 
   5  -4   4        3.40        0.92      5.57 o 
   6  -4   4       10.77        2.73      6.81 o 
   7  -4   4        0.25        7.21      5.89 o 
   8  -4   4        0.07        3.50      5.54 o 
  -7  -3   4        4.62        7.23      8.23 o 
  -6  -3   4        0.05        2.30      8.96 o 
  -5  -3   4       86.77       76.50      9.76 o 
  -4  -3   4       66.64       66.66      7.73 o 
  -3  -3   4      433.06      427.17     14.29 o 
  -2  -3   4       55.06       33.70      4.79 o 
  -1  -3   4     2416.16     2251.07     23.78 o 
   0  -3   4       38.90       45.10      2.70 o 
   1  -3   4     1267.25     1203.20     15.95 o 
   2  -3   4       17.39       23.59      3.44 o 
   3  -3   4       16.08       15.58      4.06 o 
   4  -3   4       23.57       17.76      5.12 o 
   5  -3   4        0.22        7.62      4.37 o 
   6  -3   4       21.90       20.19      7.28 o 
   7  -3   4        0.55        2.33      5.82 o 
   8  -3   4        2.43        2.81      6.88 o 
  -8  -2   4        3.60        2.59      6.27 o 
  -7  -2   4        5.68       10.43      8.08 o 
  -6  -2   4        0.22        7.25      8.87 o 
  -5  -2   4        5.56        1.18      7.46 o 
  -4  -2   4        0.18        3.12      4.90 o 
  -3  -2   4       61.56       48.56      5.98 o 
  -2  -2   4     1084.68     1099.23     17.58 o 
  -1  -2   4     2758.19     2653.37     23.38 o 
   0  -2   4     1827.58     1545.69    973.32 o 
   1  -2   4     2251.30     2596.31     22.42 o 
   2  -2   4     1662.11     1750.46     20.90 o 
   3  -2   4      951.76      877.65     17.07 o 
   4  -2   4      284.97      265.64     11.73 o 
   5  -2   4      168.85      197.97     11.94 o 
   6  -2   4       32.04       33.25      7.48 o 
   7  -2   4       15.67       10.30      7.42 o 
   8  -2   4        2.43        4.87      4.87 o 
  -8  -1   4        4.07       15.29      6.44 o 
  -7  -1   4       73.54       67.23      9.73 o 
  -6  -1   4       33.81       26.57      8.79 o 
  -5  -1   4      240.21      187.20     11.52 o 
  -4  -1   4      466.51      405.28     13.20 o 
  -3  -1   4     3517.25     3461.26     33.47 o 
  -2  -1   4      727.67      726.10     13.68 o 
  -1  -1   4    13671.05    12204.93    182.72 o 
   0  -1   4     6170.19     5541.33    110.11 o 
   1  -1   4    19015.97    17436.88    214.62 o 
   2  -1   4     1125.92     1236.17     17.67 o 
   3  -1   4     2092.46     2197.16     27.49 o 
   4  -1   4       94.93       95.71      8.26 o 
   5  -1   4      343.84      314.12     14.96 o 
   6  -1   4        2.00        4.26      6.70 o 
   7  -1   4       66.53       33.16      7.88 o 
   8  -1   4        4.01        3.71      6.72 o 
  -8   0   4        6.57        8.63      7.99 o 
  -7   0   4        0.28        5.35      7.39 o 
  -6   0   4      119.20      132.87     12.19 o 
  -5   0   4        0.65        1.45      6.09 o 
  -4   0   4      353.37      349.13     13.21 o 
  -3   0   4     1034.16     1056.63     18.36 o 
  -2   0   4     2827.30     3408.97     27.63 o 
  -1   0   4     2405.08     2915.15     19.31 o 
   0   0   4       33.81       64.21      2.13 o 
   2   0   4      150.79      216.81      7.60 o 
   3   0   4       10.33        1.14      4.55 o 
   4   0   4      159.46      185.96     10.19 o 
   5   0   4       15.11       14.92      6.30 o 
   6   0   4        4.98       17.55      7.51 o 
   7   0   4        9.19       12.22      7.07 o 
   8   0   4        0.78        0.00      6.16 o 
  -8   1   4        0.56        9.93      6.78 o 
  -7   1   4       30.63       26.05      8.83 o 
  -6   1   4       14.94       10.71      7.47 o 
  -5   1   4      473.84      448.12     16.05 o 
  -4   1   4       58.84       51.56      6.40 o 
  -3   1   4     6949.20     6589.63     44.26 o 
  -2   1   4      467.81      453.76     10.07 o 
  -1   1   4    20685.35    18213.25    206.59 o 
   0   1   4      448.72      510.32      6.10 o 
   1   1   4    19187.16    15844.61    203.73 o 
   2   1   4       30.81       26.40      3.64 o 
   3   1   4     1671.11     1647.10     24.23 o 
   4   1   4        0.37        6.83      5.01 o 
   5   1   4      261.51      276.57     13.91 o 
   6   1   4        3.56        0.58      7.15 o 
   7   1   4       14.64       10.93      7.73 o 
   8   1   4        0.00        2.10      6.46 o 
  -8   2   4        0.02        4.64      7.75 o 
  -7   2   4        9.47        9.06      6.97 o 
  -6   2   4        4.07        3.97      6.82 o 
  -5   2   4       77.70       76.04      7.85 o 
  -4   2   4       42.33       35.29      5.06 o 
  -3   2   4      739.75      805.42     15.75 o 
  -2   2   4        9.82       11.48      2.32 o 
   0   2   4        6.83        0.34      1.79 o 
   1   2   4     2547.53     2706.37     24.40 o 
   2   2   4     1315.08     1341.44     20.26 o 
   3   2   4      533.53      538.95     15.45 o 
   4   2   4      210.60      220.24     11.83 o 
   5   2   4        3.83       14.64      6.94 o 
   6   2   4       56.01       62.02      9.42 o 
   7   2   4        0.28        8.30      6.30 o 
  -8   3   4        0.13        5.45      7.77 o 
  -7   3   4        0.01        3.33      6.56 o 
  -6   3   4      102.93      100.96     10.73 o 
  -5   3   4       19.59        5.81      6.27 o 
  -4   3   4      857.25      846.28     19.51 o 
  -3   3   4        1.41        4.69      3.33 o 
  -2   3   4     2406.56     2315.46     23.48 o 
  -1   3   4      170.53      196.73      6.68 o 
   0   3   4      590.61      579.53     17.60 o 
   1   3   4        1.65        3.06      3.01 o 
   2   3   4      100.00      110.39      6.89 o 
   3   3   4       10.53        2.40      5.26 o 
   4   3   4        9.67        7.66      5.23 o 
   5   3   4       25.35       21.68      8.15 o 
   6   3   4        2.03        3.41      6.67 o 
   7   3   4        0.22       12.41      5.80 o 
  -8   4   4        0.09        6.36      6.59 o 
  -7   4   4        3.88        4.85      8.18 o 
  -6   4   4       38.23       65.35      8.57 o 
  -5   4   4       54.75       38.27      7.57 o 
  -4   4   4      279.38      286.10     12.33 o 
  -3   4   4        1.42        2.21      3.44 o 
  -2   4   4     2229.15     2253.68     24.95 o 
  -1   4   4        1.20        2.09      2.75 o 
   0   4   4     1196.62     1139.06     21.23 o 
   1   4   4       31.68       26.66      3.64 o 
   2   4   4      243.02      248.41     10.80 o 
   3   4   4       19.76       21.67      5.95 o 
   4   4   4       98.78      119.13     10.49 o 
   5   4   4        6.56        0.65      7.82 o 
   6   4   4       14.79       16.67      8.16 o 
   7   4   4        0.02        6.89      6.30 o 
  -8   5   4       27.83       24.79      9.05 o 
  -7   5   4        3.95       12.20      7.21 o 
  -6   5   4       71.15       46.39     10.58 o 
  -5   5   4       12.75       13.76      7.13 o 
  -4   5   4      662.35      666.18     18.68 o 
  -3   5   4       45.28       32.78      5.70 o 
  -2   5   4     1101.65     1241.06     20.32 o 
  -1   5   4       56.88       46.72      5.35 o 
   0   5   4     1524.84     1531.01     15.42 o 
   1   5   4       27.57       18.73      4.17 o 
   2   5   4      265.70      236.15     11.31 o 
   3   5   4       15.83        9.96      6.92 o 
   4   5   4       67.92       65.10     10.06 o 
   5   5   4        2.36        1.32      7.09 o 
   6   5   4       26.46       20.05      8.50 o 
  -8   6   4        6.11        6.69      9.19 o 
  -7   6   4      113.19       98.89     13.45 o 
  -6   6   4        0.60        7.28      7.58 o 
  -5   6   4      395.66      390.11     17.33 o 
  -4   6   4      234.00      206.27     11.67 o 
  -3   6   4     1445.37     1411.38     25.38 o 
  -2   6   4      182.11      168.96      8.91 o 
  -1   6   4      743.55      733.77     16.28 o 
   0   6   4      141.61      141.29      6.01 o 
   1   6   4      524.72      526.66     15.85 o 
   2   6   4       16.21       20.13      5.85 o 
   3   6   4      104.24       87.42      9.31 o 
   4   6   4        4.33        1.83      5.50 o 
   5   6   4       21.93       11.82      8.96 o 
   6   6   4        0.25        0.62      6.28 o 
  -8   7   4       10.27       16.38      8.68 o 
  -7   7   4        1.35        8.80      8.80 o 
  -6   7   4       81.86       74.61     11.10 o 
  -5   7   4       17.91       29.38      8.33 o 
  -4   7   4      533.00      528.75     19.05 o 
  -3   7   4      128.11      130.09     10.05 o 
  -2   7   4      433.73      433.91     14.27 o 
  -1   7   4      651.42      602.15     16.96 o 
   0   7   4      271.86      242.43      8.13 o 
   1   7   4      111.25       86.37      8.85 o 
   2   7   4        0.02        6.48      6.48 o 
   3   7   4       22.68       26.24      7.49 o 
   4   7   4        0.00        3.90      5.75 o 
   5   7   4        0.03       13.63      6.46 o 
  -8   8   4        3.17        8.80      7.62 o 
  -7   8   4       16.03       10.69      9.78 o 
  -6   8   4        4.01        2.87      9.03 o 
  -5   8   4       25.71       50.68      8.63 o 
  -4   8   4        1.82        4.50      5.91 o 
  -3   8   4        0.55        1.50      6.32 o 
  -2   8   4       26.00       24.32      6.44 o 
  -1   8   4        1.44        1.84      4.87 o 
   0   8   4        0.00        2.13      3.97 o 
   1   8   4      120.59      107.23     10.36 o 
   2   8   4        7.70        4.85      6.54 o 
   3   8   4       39.11       40.48     10.05 o 
   4   8   4        0.00        5.47      8.74 o 
   5   8   4       16.54       18.79      7.97 o 
  -8   9   4       50.74       38.15      9.79 o 
  -7   9   4       78.45       75.46     13.27 o 
  -6   9   4      151.43      173.41     15.73 o 
  -5   9   4      440.09      472.13     22.82 o 
  -4   9   4      242.20      268.01     16.22 o 
  -3   9   4     1028.42      978.37     26.68 o 
  -2   9   4      107.68      148.51     11.33 o 
  -1   9   4     1200.81     1143.44     27.90 o 
   0   9   4       15.56       13.83      7.32 o 
   1   9   4      534.59      602.33     21.92 o 
   2   9   4       46.97       64.94     11.46 o 
   3   9   4      207.82      236.44     16.65 o 
   4   9   4       36.08       44.18     10.52 o 
  -7  10   4       13.96       22.35      8.36 o 
  -6  10   4        0.33        6.01      8.30 o 
  -5  10   4       32.25       40.06     10.12 o 
  -4  10   4       27.98       23.25      9.32 o 
  -3  10   4       14.00       20.94      7.94 o 
  -2  10   4       39.69       50.80      8.75 o 
  -1  10   4        1.32        6.12      7.89 o 
   0  10   4       14.52       24.81      6.10 o 
   1  10   4        1.29        3.49      9.24 o 
   2  10   4        6.92       11.79      8.98 o 
   3  10   4       15.00       17.61      8.63 o 
  -7  11   4       36.80       35.19      7.39 o 
  -6  11   4        6.69        2.22      7.83 o 
  -5  11   4       62.84       39.52      9.14 o 
  -4  11   4        3.43       17.45      6.44 o 
  -3  11   4       75.57       55.25      9.66 o 
  -2  11   4       10.99        3.84      7.01 o 
  -1  11   4       17.45       10.78      8.83 o 
   0  11   4        3.25        9.78      5.79 o 
   1  11   4        1.27        1.48      7.74 o 
   2  11   4        0.11        8.39      8.39 o 
  -6  12   4        1.57        9.85      6.53 o 
  -5  12   4        1.47        2.15      7.39 o 
  -4  12   4        0.46        0.00      7.52 o 
  -3  12   4        1.12        7.69      7.69 o 
  -2  12   4        2.89        0.00      6.59 o 
  -1  12   4        0.65        7.86      7.86 o 
   0  12   4        0.00        5.77      5.77 o 
   1  12   4        2.67        9.46      5.68 o 
  -5  13   4        5.34        5.36      7.27 o 
  -4  13   4        4.60        2.02      7.28 o 
  -3  13   4       20.29       21.88      7.49 o 
  -2  13   4       15.67       24.49      7.28 o 
  -1  13   4       13.13       13.67      7.91 o 
   0  13   4        3.23        3.98      4.78 o 
   0 -13   5        3.52       12.66      4.67 o 
   1 -13   5        7.85        0.64      6.70 o 
   2 -13   5        4.93        1.93      6.95 o 
   3 -13   5        6.76        6.90      7.18 o 
   4 -13   5        4.14       10.95      4.47 o 
  -2 -12   5        6.57        1.33      6.75 o 
  -1 -12   5        0.43        2.78      7.49 o 
   0 -12   5       14.88       19.01      9.81 o 
   1 -12   5        1.24        4.03      7.38 o 
   2 -12   5        1.21        0.66      6.50 o 
   3 -12   5        0.40        6.92      6.92 o 
   4 -12   5        0.72        4.56      6.35 o 
   5 -12   5        0.57        3.24      5.98 o 
  -3 -11   5        4.74        4.82      7.58 o 
  -2 -11   5       11.15        5.05      8.63 o 
  -1 -11   5       37.84       19.29      8.66 o 
   0 -11   5       67.47       51.86     16.19 o 
   1 -11   5       26.78       26.13      7.10 o 
   2 -11   5       58.85       50.68      6.81 o 
   3 -11   5       10.87       11.99      6.40 o 
   4 -11   5       50.55       47.40     10.07 o 
   5 -11   5        0.53        5.41      7.89 o 
   6 -11   5       22.86       21.23      9.10 o 
  -4 -10   5       34.80       25.87      9.86 o 
  -3 -10   5       11.94        5.93      9.66 o 
  -2 -10   5      198.69      181.48     16.17 o 
  -1 -10   5        5.78        8.77      8.77 o 
   0 -10   5      371.22      352.55     12.93 o 
   1 -10   5       32.69       22.30      7.97 o 
   2 -10   5      522.66      533.10     21.07 o 
   3 -10   5       13.92        1.18      7.12 o 
   4 -10   5      224.53      233.73     15.21 o 
   5 -10   5       18.41       20.23      9.19 o 
   6 -10   5       60.02       43.97     11.50 o 
   7 -10   5        6.38       15.53      7.92 o 
  -4  -9   5        3.74       10.55      8.71 o 
  -3  -9   5        8.52        5.93      8.77 o 
  -2  -9   5       39.20       46.94     10.87 o 
  -1  -9   5       47.76       75.68     10.13 o 
   0  -9   5       65.36       75.91      7.39 o 
   1  -9   5       55.15       62.10     10.27 o 
   2  -9   5      129.03      130.88     11.59 o 
   3  -9   5      210.09      239.08     13.59 o 
   4  -9   5       15.72       16.12      8.84 o 
   5  -9   5      194.48      194.51     14.93 o 
   6  -9   5        5.94        0.69      9.67 o 
   7  -9   5      113.23       83.36     12.40 o 
  -5  -8   5        6.56        6.74      9.62 o 
  -4  -8   5        0.00        2.27      8.62 o 
  -3  -8   5       53.79       71.95     11.33 o 
  -2  -8   5        5.66       30.25      8.30 o 
  -1  -8   5      249.79      200.46     13.31 o 
   0  -8   5        4.71        6.73      5.81 o 
   1  -8   5      682.70      679.65     19.43 o 
   2  -8   5       16.13       25.50      6.44 o 
   3  -8   5      425.59      414.05     16.67 o 
   4  -8   5        2.00        2.18      7.06 o 
   5  -8   5      181.28      206.53     14.09 o 
   6  -8   5        0.00        3.99      7.47 o 
   7  -8   5       32.38       18.89      8.85 o 
   8  -8   5        0.22        3.63      6.61 o 
  -6  -7   5        5.84        2.13      7.53 o 
  -5  -7   5        8.47       12.23      9.31 o 
  -4  -7   5        1.33       10.20      6.27 o 
  -3  -7   5       64.20       60.27      9.32 o 
  -2  -7   5        3.55        5.03      7.43 o 
  -1  -7   5       91.38       86.76      8.67 o 
   0  -7   5       70.36       70.88     11.45 o 
   1  -7   5       58.00       44.34      5.83 o 
   2  -7   5      125.85      120.93      8.42 o 
   3  -7   5       42.68       44.11      6.35 o 
   4  -7   5       23.37       26.28      6.30 o 
   5  -7   5        5.96       10.23      6.68 o 
   6  -7   5       12.60        0.63      7.79 o 
   7  -7   5        3.10       11.22      7.73 o 
   8  -7   5        0.40        0.00      6.49 o 
  -6  -6   5        2.63       10.51      7.43 o 
  -5  -6   5        4.90        6.71      7.86 o 
  -4  -6   5        0.10        6.77      7.72 o 
  -3  -6   5       98.89       97.09      9.75 o 
  -2  -6   5       10.97        9.22      5.72 o 
  -1  -6   5      134.06      144.20      9.75 o 
   0  -6   5       18.73        8.52      4.15 o 
   1  -6   5      230.64      254.60     10.36 o 
   2  -6   5       44.05       32.36      5.12 o 
   3  -6   5       67.33       62.96      7.15 o 
   4  -6   5       27.78        8.49      6.02 o 
   5  -6   5        0.00        0.53      5.77 o 
   6  -6   5       24.38       23.91      8.11 o 
   7  -6   5        1.28        3.18      6.99 o 
   8  -6   5        4.39        8.37      5.55 o 
  -7  -5   5        2.75        8.05      8.05 o 
  -6  -5   5        2.85        9.08      7.42 o 
  -5  -5   5        9.03       11.25      6.60 o 
  -4  -5   5       32.27       22.18      8.94 o 
  -3  -5   5      244.62      252.07     13.62 o 
  -2  -5   5       34.39       36.65      6.18 o 
  -1  -5   5      599.31      612.47     16.07 o 
   0  -5   5       58.88       64.31      4.05 o 
   1  -5   5     2137.28     2224.64     26.33 o 
   2  -5   5      337.38      333.17     10.71 o 
   3  -5   5     1072.14     1012.88     20.20 o 
   4  -5   5      140.41      147.51      9.53 o 
   5  -5   5      166.82      161.93     10.92 o 
   6  -5   5       51.63       63.21      8.71 o 
   7  -5   5        4.64        4.26      6.69 o 
   8  -5   5       16.79        1.73      7.01 o 
  -7  -4   5        1.97        7.90      8.94 o 
  -6  -4   5        4.19        0.75      8.01 o 
  -5  -4   5        4.43        8.46      7.50 o 
  -4  -4   5       66.45       67.47      9.01 o 
  -3  -4   5        2.70        7.70      4.41 o 
  -2  -4   5        4.77        3.54      3.75 o 
  -1  -4   5      218.11      215.38      8.55 o 
   0  -4   5       12.73        8.56      1.97 o 
   1  -4   5      284.91      287.60      9.09 o 
   2  -4   5       24.73        1.82      3.00 o 
   3  -4   5      249.31      173.40      3.24 o 
   4  -4   5       50.30       24.75      5.43 o 
   5  -4   5      144.19      159.35      9.83 o 
   6  -4   5        3.36        8.63      4.88 o 
   7  -4   5       32.31       29.77      6.63 o 
   8  -4   5        0.02        1.12      6.44 o 
  -7  -3   5        9.55       21.19      9.00 o 
  -6  -3   5        5.04        3.05      7.63 o 
  -5  -3   5       12.20       23.67      6.40 o 
  -4  -3   5        4.12        4.43      6.67 o 
  -3  -3   5      149.36      118.63      8.89 o 
  -2  -3   5      330.90      314.27     10.80 o 
  -1  -3   5        6.20        4.26      2.89 o 
   0  -3   5       42.31       44.21      2.95 o 
   1  -3   5      491.43      456.12     10.51 o 
   2  -3   5      560.96      622.73     13.12 o 
   3  -3   5       14.27        5.68      4.02 o 
   4  -3   5       69.94       68.27      7.28 o 
   5  -3   5        0.11        4.49      5.09 o 
   6  -3   5       49.19       62.00      7.01 o 
   7  -3   5        0.11        4.53      5.61 o 
   8  -3   5        7.64        3.74      5.90 o 
  -8  -2   5        0.27        4.52      6.87 o 
  -7  -2   5        0.16        4.92      7.27 o 
  -6  -2   5        2.96        3.42      8.07 o 
  -5  -2   5        0.03        0.00      6.43 o 
  -4  -2   5       38.67       38.81      6.57 o 
  -3  -2   5      116.23       81.66      6.92 o 
  -2  -2   5      255.77      272.35      9.14 o 
  -1  -2   5        5.19        7.82      2.88 o 
   0  -2   5     3911.00     4746.62     31.09 o 
   1  -2   5      241.38      274.20      7.90 o 
   2  -2   5      874.84      850.67     15.15 o 
   3  -2   5      115.92      101.17      6.90 o 
   4  -2   5      292.08      270.52     11.66 o 
   5  -2   5        7.58        4.93      5.62 o 
   6  -2   5        6.52        3.13      6.65 o 
   7  -2   5        5.14       13.42      5.64 o 
   8  -2   5        0.48        2.59      4.91 o 
  -8  -1   5        0.06        7.06      6.82 o 
  -7  -1   5       53.94        3.89     10.41 o 
  -6  -1   5        7.19        8.46      5.95 o 
  -5  -1   5      161.42      157.42     10.32 o 
  -4  -1   5      138.47      142.45      9.08 o 
  -3  -1   5      439.76      486.65     14.18 o 
  -2  -1   5      730.70      587.06     12.58 o 
  -1  -1   5     2928.06     3024.88     24.12 o 
   0  -1   5      187.92      175.61      5.91 o 
   1  -1   5     1982.47     1808.61      2.01 o 
   2  -1   5      331.40      314.97      9.18 o 
   3  -1   5     1027.71     1060.18     18.67 o 
   4  -1   5        5.93       13.30      4.79 o 
   5  -1   5       54.07       48.97      7.10 o 
   6  -1   5        6.23        4.22      6.51 o 
   7  -1   5        4.31        2.80      8.02 o 
   8  -1   5        0.35        1.53      5.37 o 
  -8   0   5        0.19        2.00      6.85 o 
  -7   0   5        1.38        6.74      7.69 o 
  -6   0   5        2.29        5.94      6.45 o 
  -5   0   5        5.82        4.74      6.32 o 
  -4   0   5       77.32       88.18      7.30 o 
  -3   0   5       20.71       15.09      3.74 o 
  -2   0   5       16.84        6.44      2.94 o 
  -1   0   5        0.55        0.84      1.92 o 
   0   0   5        0.38        0.85      2.19 o 
   1   0   5       90.26       96.13      4.70 o 
   2   0   5      189.16      216.68      7.50 o 
   3   0   5       57.13       86.01      6.33 o 
   4   0   5       42.79       35.08      6.02 o 
   5   0   5        1.82       13.13      5.47 o 
   6   0   5       21.43       32.21      6.67 o 
   7   0   5        0.67        1.14      6.51 o 
   8   0   5        1.70        6.20      6.20 o 
  -8   1   5        8.68        6.59      7.35 o 
  -7   1   5       44.03       49.39      9.38 o 
  -6   1   5        4.06        4.00      6.82 o 
  -5   1   5      537.42      518.52     17.74 o 
  -4   1   5       22.51       24.97      5.47 o 
  -3   1   5     1369.54     1188.93     19.00 o 
  -2   1   5      159.82      164.65      6.67 o 
  -1   1   5     4754.68     4215.06    105.01 o 
   0   1   5        5.55        3.95      1.55 o 
   1   1   5     1392.28     1472.13     17.11 o 
   2   1   5       29.92       58.89      5.04 o 
   3   1   5      165.48      130.47      8.08 o 
   4   1   5        4.65        4.90      4.90 o 
   5   1   5        5.03       10.13      6.71 o 
   6   1   5        0.35        2.33      6.27 o 
   7   1   5        5.14        2.38      7.48 o 
  -8   2   5        3.09       14.75      6.70 o 
  -7   2   5        6.07       12.59      7.82 o 
  -6   2   5       43.76       41.41      8.41 o 
  -5   2   5       28.96       26.24      6.84 o 
  -4   2   5        9.19        6.56      3.77 o 
  -3   2   5     1634.25     1448.34     21.26 o 
  -2   2   5        1.06        1.30      2.43 o 
  -1   2   5     1066.17     1187.38     15.34 o 
   0   2   5     2486.04     2464.99     43.54 o 
   1   2   5      284.24      284.43      8.83 o 
   2   2   5      721.54      704.57     15.16 o 
   3   2   5       64.33       56.90      6.19 o 
   4   2   5      118.01      137.63      9.26 o 
   5   2   5       27.40       11.83      7.99 o 
   6   2   5        7.93        0.63      7.77 o 
   7   2   5        1.83        4.96      7.70 o 
  -8   3   5       16.61       20.97      7.47 o 
  -7   3   5        1.94        0.00      6.98 o 
  -6   3   5      187.87      201.78     13.67 o 
  -5   3   5       39.41       61.07      7.12 o 
  -4   3   5      352.51      356.53     12.66 o 
  -3   3   5       12.70        4.76      4.03 o 
  -2   3   5     1008.53     1040.81     16.23 o 
  -1   3   5      909.55      859.82     13.98 o 
   0   3   5       10.43       17.65      5.33 o 
   1   3   5      611.27      633.58     13.53 o 
   2   3   5       77.33      113.62      7.00 o 
   3   3   5      472.41      515.21     16.40 o 
   4   3   5        8.82       10.89      6.29 o 
   5   3   5       42.99       57.50      9.02 o 
   6   3   5        1.53        1.34      7.67 o 
   7   3   5        3.22        6.91      6.50 o 
  -8   4   5        1.40        3.64      8.01 o 
  -7   4   5        0.33        5.73      7.79 o 
  -6   4   5        1.66        0.00      7.27 o 
  -5   4   5        1.91        5.72      6.21 o 
  -4   4   5        3.74        6.97      4.23 o 
  -3   4   5       10.08        7.74      4.11 o 
  -2   4   5       65.76       55.84      5.01 o 
  -1   4   5      345.38      375.69     10.55 o 
   0   4   5       25.19       19.29      2.41 o 
   1   4   5       13.05       16.10      3.48 o 
   2   4   5      493.03      507.45     15.22 o 
   3   4   5        2.59        0.45      5.32 o 
   4   4   5       72.81       48.04      9.21 o 
   5   4   5       13.84        7.16      8.41 o 
   6   4   5       15.26       17.72      8.41 o 
   7   4   5        1.19        1.80      6.14 o 
  -8   5   5       36.07       32.17      9.38 o 
  -7   5   5       25.01       19.90      9.46 o 
  -6   5   5      113.57      119.42     12.34 o 
  -5   5   5      229.01      275.31     14.15 o 
  -4   5   5      281.19      284.08     12.65 o 
  -3   5   5     1067.31     1002.30     20.67 o 
  -2   5   5     1079.10     1122.35     19.41 o 
  -1   5   5     2676.73     2717.98     29.16 o 
   0   5   5      602.73      612.48     10.26 o 
   1   5   5      655.33      646.04     16.50 o 
   2   5   5      432.27      408.48     14.81 o 
   3   5   5      160.00      177.82     11.85 o 
   4   5   5       13.21        7.09      7.91 o 
   5   5   5        8.10       18.50      6.61 o 
   6   5   5        1.61        2.62      6.35 o 
  -8   6   5        0.10        7.57      8.97 o 
  -7   6   5        8.16       15.07      9.46 o 
  -6   6   5        7.22       10.14      7.86 o 
  -5   6   5       26.54       17.75      8.55 o 
  -4   6   5        0.94        8.56      5.58 o 
  -3   6   5        2.42        9.24      4.59 o 
  -2   6   5      109.76      107.73      7.51 o 
  -1   6   5       48.59       52.54      6.12 o 
   0   6   5      116.55      130.03     15.76 o 
   1   6   5        0.76        1.99      4.98 o 
   2   6   5       51.30       40.02      6.58 o 
   3   6   5       11.07       13.14      6.15 o 
   4   6   5        6.99       17.45      6.41 o 
   5   6   5        0.68        9.21      6.71 o 
   6   6   5        4.07        7.26      6.29 o 
  -8   7   5        4.26       15.13      7.48 o 
  -7   7   5        1.21        3.06      8.32 o 
  -6   7   5        8.74       13.33      7.72 o 
  -5   7   5        9.05        5.49      7.55 o 
  -4   7   5       29.06       28.69      6.66 o 
  -3   7   5      104.10      107.53      8.86 o 
  -2   7   5      164.54      170.88      9.69 o 
  -1   7   5       39.30       32.91      6.86 o 
   0   7   5      214.24      238.78      8.33 o 
   1   7   5        0.28        1.89      4.96 o 
   2   7   5       73.02       68.60      8.49 o 
   3   7   5        0.03        1.21      6.90 o 
   4   7   5        2.65        4.60      8.07 o 
   5   7   5        0.32        5.17      6.39 o 
  -8   8   5        2.65        5.18      9.58 o 
  -7   8   5        0.45        5.41      9.30 o 
  -6   8   5        2.00        2.90      9.20 o 
  -5   8   5       97.14       74.86     11.52 o 
  -4   8   5       38.19       46.46      7.88 o 
  -3   8   5      334.50      374.97     16.07 o 
  -2   8   5       22.91       22.24      6.23 o 
  -1   8   5      827.49      817.51     21.86 o 
   0   8   5       22.27       36.22      5.83 o 
   1   8   5      404.68      381.39     17.65 o 
   2   8   5        2.08        8.08      7.48 o 
   3   8   5       64.47       72.67     10.81 o 
   4   8   5        0.66        3.41      9.03 o 
   5   8   5        4.42        1.84      7.44 o 
  -8   9   5       24.90       23.46     11.08 o 
  -7   9   5      116.18      129.80     15.07 o 
  -6   9   5       28.52       41.15     11.46 o 
  -5   9   5      275.67      324.00     17.84 o 
  -4   9   5       30.31       33.19     10.94 o 
  -3   9   5      515.48      483.91     19.32 o 
  -2   9   5       51.05       66.68     10.11 o 
  -1   9   5      185.66      183.34     12.96 o 
   0   9   5      157.27      148.06     10.96 o 
   1   9   5       83.20       91.75     12.55 o 
   2   9   5      143.25      136.90     14.63 o 
   3   9   5        6.68       16.55      9.79 o 
   4   9   5       24.50        6.14      9.38 o 
  -7  10   5       12.63        0.00     10.20 o 
  -6  10   5       53.32       57.53     10.77 o 
  -5  10   5       83.25       84.53     12.07 o 
  -4  10   5      176.42      147.50     14.81 o 
  -3  10   5      411.14      414.49     19.09 o 
  -2  10   5       82.56       63.91     10.32 o 
  -1  10   5      499.89      537.17     21.65 o 
   0  10   5       43.05       31.02      7.51 o 
   1  10   5      442.18      462.43     21.93 o 
   2  10   5        0.07        7.46     10.42 o 
   3  10   5      117.11      114.73     12.54 o 
  -7  11   5       17.49        7.75      8.25 o 
  -6  11   5        4.05        1.49      8.49 o 
  -5  11   5       59.18       56.72     11.10 o 
  -4  11   5        2.07        8.46      6.46 o 
  -3  11   5       60.01       43.43     10.19 o 
  -2  11   5        2.63        1.96      6.87 o 
  -1  11   5       69.48       56.41      8.86 o 
   0  11   5        9.85       10.76      5.59 o 
   1  11   5       16.29       11.23      9.08 o 
   2  11   5        5.98       12.74      7.75 o 
  -6  12   5        2.90        3.52      7.75 o 
  -5  12   5        5.97       13.72      7.33 o 
  -4  12   5        3.01        5.67      6.58 o 
  -3  12   5        1.91       11.56      6.19 o 
  -2  12   5        1.16        0.67      7.67 o 
  -1  12   5        2.45        1.43      6.92 o 
   0  12   5        5.31       10.75      6.01 o 
   1  12   5        0.05        4.40      7.40 o 
  -5  13   5        0.95        7.96      7.96 o 
  -4  13   5        4.82        0.67      8.27 o 
  -3  13   5        0.80        6.80      6.80 o 
  -2  13   5        1.35        5.33      6.18 o 
  -1  13   5        1.66        6.21      6.42 o 
   0  13   5        0.72        3.87      4.90 o 
   0 -13   6        3.16        3.55      7.78 o 
   1 -13   6        0.00        0.00      5.95 o 
   2 -13   6        0.34        0.64      6.89 o 
   3 -13   6        0.22        2.49      6.26 o 
   4 -13   6        1.03        6.29      6.29 o 
  -2 -12   6        0.65        4.64      7.04 o 
  -1 -12   6        0.80        3.49      7.09 o 
   0 -12   6        0.06        4.64      4.64 o 
   1 -12   6        1.45        8.14      7.06 o 
   2 -12   6        5.14        0.66      7.45 o 
   3 -12   6        4.52        0.65      6.92 o 
   4 -12   6        1.18        3.24      6.94 o 
   5 -12   6        0.75        5.75      6.16 o 
  -3 -11   6        0.98        7.40      7.40 o 
  -2 -11   6       42.95       28.29      9.31 o 
  -1 -11   6        0.02        1.44      8.53 o 
   0 -11   6       51.87       43.54      6.75 o 
   1 -11   6       19.20       23.18      8.24 o 
   2 -11   6       18.45        5.82      6.62 o 
   3 -11   6       29.87       17.17      7.87 o 
   4 -11   6        8.41        9.84      7.79 o 
   5 -11   6       18.28       23.44      8.50 o 
   6 -11   6        0.04        7.79      6.74 o 
  -4 -10   6        0.64       10.51      6.97 o 
  -3 -10   6        2.19        9.51      9.51 o 
  -2 -10   6       12.85        6.61      9.76 o 
  -1 -10   6       55.71       43.20     10.70 o 
   0 -10   6       57.52       75.74      7.73 o 
   1 -10   6      189.50      195.07     14.09 o 
   2 -10   6      152.34      151.85     12.71 o 
   3 -10   6      194.68      172.56     14.81 o 
   4 -10   6      185.40      173.73     13.72 o 
   5 -10   6       96.13       92.32     11.94 o 
   6 -10   6       86.55       93.02     11.91 o 
   7 -10   6       19.37       28.74      7.76 o 
  -4  -9   6        0.74        3.04      9.24 o 
  -3  -9   6       73.86       92.25     12.11 o 
  -2  -9   6        0.24        9.95      9.95 o 
  -1  -9   6      244.41      204.73     15.51 o 
   0  -9   6        1.80        2.10      5.49 o 
   1  -9   6      222.06      209.50     12.90 o 
   2  -9   6        0.00        7.48      6.85 o 
   3  -9   6      109.67       97.33     11.50 o 
   4  -9   6        1.87        6.58      8.13 o 
   5  -9   6       27.28       26.48      9.60 o 
   6  -9   6        8.09        4.04      8.08 o 
   7  -9   6        3.11        5.20      8.63 o 
  -5  -8   6       12.06       12.11      9.58 o 
  -4  -8   6        0.04        5.39      9.01 o 
  -3  -8   6       72.70      109.73     11.72 o 
  -2  -8   6       18.69       28.87      9.36 o 
  -1  -8   6       62.91       71.23      9.85 o 
   0  -8   6        4.65       14.85      4.21 o 
   1  -8   6      189.98      182.62     11.51 o 
   2  -8   6       22.37       27.50      6.83 o 
   3  -8   6      139.18      112.77     10.73 o 
   4  -8   6        0.01       21.40      6.09 o 
   5  -8   6       47.81       46.86      9.52 o 
   6  -8   6        3.73        8.49      7.86 o 
   7  -8   6        2.24       11.73      7.32 o 
  -6  -7   6        0.07        3.60      8.31 o 
  -5  -7   6       23.28       17.14      9.85 o 
  -4  -7   6       19.26       22.33      8.36 o 
  -3  -7   6       66.60       56.93      9.65 o 
  -2  -7   6       10.50       13.68      6.55 o 
  -1  -7   6      376.56      344.78     15.00 o 
   0  -7   6       49.79       56.97      6.71 o 
   1  -7   6      113.90       89.63      8.39 o 
   2  -7   6        2.71        5.20      4.29 o 
   3  -7   6       36.36       45.05      6.43 o 
   4  -7   6        0.00        5.61      5.61 o 
   5  -7   6        0.04        8.47      5.78 o 
   6  -7   6        4.59       16.79      5.39 o 
   7  -7   6        0.01        2.55      6.74 o 
   8  -7   6        3.71        7.49      5.85 o 
  -6  -6   6        0.54        3.03      7.95 o 
  -5  -6   6        3.05        7.65      7.41 o 
  -4  -6   6        0.67        9.06      7.86 o 
  -3  -6   6        3.87        8.94      6.76 o 
  -2  -6   6        4.28        3.47      5.17 o 
  -1  -6   6       66.81       92.26      7.21 o 
   0  -6   6       45.38       32.93     27.10 o 
   1  -6   6       20.32        3.75      4.63 o 
   2  -6   6        1.44        4.46      3.06 o 
   3  -6   6      107.55      125.53      8.49 o 
   4  -6   6       52.74       55.81      6.76 o 
   5  -6   6       16.86       16.20      6.29 o 
   6  -6   6       10.23        0.58      5.78 o 
   7  -6   6        5.03        0.61      6.41 o 
   8  -6   6        3.19        2.84      6.33 o 
  -7  -5   6        4.46        0.00      7.99 o 
  -6  -5   6        2.57        1.51      8.46 o 
  -5  -5   6       46.79       31.26      9.28 o 
  -4  -5   6        2.13        4.48      6.11 o 
  -3  -5   6      336.44      346.57     16.32 o 
  -2  -5   6      177.95      174.37     10.19 o 
  -1  -5   6     1162.05     1170.71     21.86 o 
   0  -5   6      118.18      112.23      5.51 o 
   1  -5   6     2286.24     2255.52     27.11 o 
   2  -5   6      288.30      323.17     10.79 o 
   3  -5   6      241.72      229.84     10.51 o 
   4  -5   6       54.25       64.28      7.20 o 
   5  -5   6       27.55       27.27      6.35 o 
   6  -5   6       18.96       12.78      7.56 o 
   7  -5   6        0.02        1.18      6.66 o 
   8  -5   6        0.18        0.00      5.70 o 
  -7  -4   6       13.69       11.54      8.74 o 
  -6  -4   6        3.50        9.66      7.96 o 
  -5  -4   6       46.78       61.36      9.94 o 
  -4  -4   6        2.21       11.07      7.02 o 
  -3  -4   6      113.44      102.98      9.34 o 
  -2  -4   6       14.06       16.07      4.68 o 
  -1  -4   6       61.99       58.12      5.45 o 
   0  -4   6      169.46      165.19      9.25 o 
   1  -4   6       50.99       40.86      4.19 o 
   2  -4   6       36.99       29.51      4.17 o 
   3  -4   6       22.30       17.70      4.67 o 
   4  -4   6        0.41        1.16      4.79 o 
   5  -4   6        0.33        9.26      4.72 o 
   6  -4   6       21.92       14.38      6.71 o 
   7  -4   6        0.00        9.07      5.84 o 
   8  -4   6        4.17        4.77      6.15 o 
  -7  -3   6        0.68       16.36      8.59 o 
  -6  -3   6       27.41       22.87      9.41 o 
  -5  -3   6       14.22        3.68      6.90 o 
  -4  -3   6       73.52       88.91      9.17 o 
  -3  -3   6       13.86       23.48      4.77 o 
  -2  -3   6      803.44      793.73     16.81 o 
  -1  -3   6       82.01       74.19      5.17 o 
   0  -3   6     1476.67     1472.24     13.47 o 
   1  -3   6       23.89       20.53      3.47 o 
   2  -3   6     1286.41     1367.78     19.96 o 
   3  -3   6        5.27       12.08      3.83 o 
   4  -3   6      415.53      448.94     14.44 o 
   5  -3   6        0.67        1.35      4.88 o 
   6  -3   6       23.26       18.72      6.74 o 
   7  -3   6        2.31        4.97      6.97 o 
   8  -3   6        1.98        4.09      4.58 o 
  -8  -2   6       13.00        7.10      7.56 o 
  -7  -2   6        0.04        1.43      7.78 o 
  -6  -2   6       50.45       61.98     11.08 o 
  -5  -2   6       11.82        9.74      6.40 o 
  -4  -2   6      454.33      468.45     16.75 o 
  -3  -2   6        0.25        3.04      4.09 o 
  -2  -2   6      320.09      254.54      9.48 o 
  -1  -2   6      404.35      372.75      9.69 o 
   0  -2   6      449.41      509.61     25.33 o 
   1  -2   6      123.28      122.56      5.94 o 
   2  -2   6       63.45       61.92      5.10 o 
   3  -2   6      123.76       85.85      6.48 o 
   4  -2   6       38.19       31.36      5.56 o 
   5  -2   6       61.32       62.07      8.10 o 
   6  -2   6        3.71        0.52      5.65 o 
   7  -2   6        7.98       14.20      6.46 o 
   8  -2   6        0.16        4.98      5.13 o 
  -8  -1   6        0.02        0.64      6.52 o 
  -7  -1   6        0.01        3.31      7.29 o 
  -6  -1   6        0.18       10.55      6.73 o 
  -5  -1   6       28.76       48.34      7.86 o 
  -4  -1   6       44.52       44.07      5.58 o 
  -3  -1   6       38.85       46.40      4.82 o 
  -2  -1   6      203.09      198.39      7.71 o 
  -1  -1   6        1.98        2.63      2.63 o 
   0  -1   6       53.30       53.21      3.98 o 
   1  -1   6      496.56      485.13     10.11 o 
   2  -1   6        4.05        5.06      3.35 o 
   3  -1   6        1.53        0.30      3.83 o 
   4  -1   6       31.13       59.88      6.33 o 
   5  -1   6        5.57        0.91      5.76 o 
   6  -1   6        0.71        5.77      6.05 o 
   7  -1   6        1.99        2.19      6.49 o 
   8  -1   6        0.03        2.93      4.94 o 
  -8   0   6       11.02       10.67      7.07 o 
  -7   0   6        0.30        2.68      7.10 o 
  -6   0   6       15.80        9.97      7.02 o 
  -5   0   6       28.89       42.45      7.28 o 
  -4   0   6       55.66       46.49      6.67 o 
  -3   0   6      168.57      177.61      8.34 o 
  -2   0   6      502.36      529.16     10.93 o 
  -1   0   6      814.31      860.95     11.78 o 
   0   0   6       24.20       23.36      1.89 o 
   1   0   6     3110.57     3598.70     25.79 o 
   2   0   6        9.57       18.84      3.10 o 
   3   0   6       55.01       42.83      5.76 o 
   4   0   6       53.85       67.32      6.86 o 
   5   0   6       11.38       18.93      5.88 o 
   6   0   6        0.76        5.98      5.94 o 
   7   0   6        0.28       10.10      6.44 o 
   8   0   6        0.04        5.91      5.91 o 
  -8   1   6        1.35        9.90      5.72 o 
  -7   1   6       33.62       34.43      8.37 o 
  -6   1   6        7.91       18.83      6.85 o 
  -5   1   6       92.49      111.91     10.01 o 
  -4   1   6       96.85       85.73      7.05 o 
  -3   1   6       22.32       14.57      4.18 o 
  -2   1   6      944.36      955.70     15.38 o 
  -1   1   6        3.09        3.70      2.69 o 
   0   1   6        0.14        2.68      1.24 o 
   1   1   6      926.53      936.09     14.00 o 
   2   1   6       26.76        1.02      2.92 o 
   3   1   6       52.59       39.24      4.15 o 
   4   1   6       31.71        1.68      4.49 o 
   5   1   6       49.36       70.51      8.02 o 
   6   1   6        1.58        4.64      6.40 o 
   7   1   6        5.97        7.74      7.74 o 
  -8   2   6        0.12        6.20      6.85 o 
  -7   2   6        3.29        8.35      6.82 o 
  -6   2   6        0.85        0.63      6.60 o 
  -5   2   6      100.67      104.15      9.66 o 
  -4   2   6       27.21       26.89      4.82 o 
  -3   2   6      432.06      381.90     11.09 o 
  -2   2   6      120.04      103.52      5.56 o 
  -1   2   6       33.12       30.72      3.72 o 
   0   2   6      766.40      829.09     14.04 o 
   1   2   6        7.07       16.51      3.21 o 
   2   2   6        0.87        3.25      3.74 o 
   3   2   6        6.35        9.74      4.14 o 
   4   2   6       22.89       36.24      6.90 o 
   5   2   6        7.48        5.66      7.23 o 
   6   2   6        5.13        7.37      7.37 o 
   7   2   6        0.07        6.01      6.80 o 
  -8   3   6       27.52       32.69      7.65 o 
  -7   3   6        1.18        8.55      8.55 o 
  -6   3   6       40.37       39.91      9.64 o 
  -5   3   6       31.86       33.43      6.85 o 
  -4   3   6       78.68       40.70      7.05 o 
  -3   3   6      741.43      712.83     15.53 o 
  -2   3   6      127.34      133.07      6.39 o 
  -1   3   6     2305.38     2387.06     23.90 o 
   0   3   6      168.50      168.69      4.97 o 
   1   3   6     1279.46     1277.61     19.88 o 
   2   3   6      439.18      469.81     14.15 o 
   3   3   6      233.01      149.09      5.26 o 
   4   3   6       55.83       47.32      8.34 o 
   5   3   6        5.17        7.23      7.23 o 
   6   3   6        7.33       21.75      7.83 o 
   7   3   6        4.29        6.63      6.79 o 
  -8   4   6        0.32        9.04      7.16 o 
  -7   4   6       15.52       13.40      8.75 o 
  -6   4   6       22.56       35.38      7.17 o 
  -5   4   6      100.17       99.81      8.79 o 
  -4   4   6       37.35       34.73      5.96 o 
  -3   4   6        5.27        7.30      3.77 o 
  -2   4   6      217.63      199.07      8.32 o 
  -1   4   6      203.17      189.97      7.63 o 
   0   4   6       12.69        7.74      7.27 o 
   1   4   6      324.52      375.50     11.96 o 
   2   4   6        2.07        7.15      4.72 o 
   3   4   6       96.64      110.03      9.61 o 
   4   4   6       26.27       25.04      8.17 o 
   5   4   6        8.67       14.31      7.91 o 
   6   4   6        7.64        9.33      8.38 o 
  -8   5   6        0.74        8.47      7.26 o 
  -7   5   6        9.79       14.41      8.34 o 
  -6   5   6       48.53       55.65      9.41 o 
  -5   5   6      222.13      234.26     14.21 o 
  -4   5   6       81.25       76.19      7.94 o 
  -3   5   6      419.60      440.26     14.09 o 
  -2   5   6      731.84      708.23     16.39 o 
  -1   5   6     1485.91     1518.05     22.60 o 
   0   5   6      231.78      247.25     10.78 o 
   1   5   6      847.23      797.51     18.45 o 
   2   5   6       74.76       92.43      8.40 o 
   3   5   6      243.20      258.32     13.46 o 
   4   5   6        9.94        3.01      7.06 o 
   5   5   6       27.99       10.57      9.11 o 
   6   5   6        0.35        5.77      6.74 o 
  -8   6   6        0.43        7.83      7.83 o 
  -7   6   6        4.77        7.70      8.15 o 
  -6   6   6        3.72       14.51      7.48 o 
  -5   6   6       19.83       17.57      6.88 o 
  -4   6   6       32.63       27.79      6.26 o 
  -3   6   6      216.52      237.86     11.09 o 
  -2   6   6        0.10        3.32      3.79 o 
  -1   6   6        6.23        6.35      4.32 o 
   0   6   6        3.53        1.16      3.92 o 
   1   6   6       33.85       34.94      5.95 o 
   2   6   6       49.22       51.36      7.48 o 
   3   6   6       14.80       15.80      6.28 o 
   4   6   6       13.58        1.90      7.99 o 
   5   6   6       10.57        7.21      6.97 o 
   6   6   6        1.36        4.70      6.16 o 
  -8   7   6        0.32        1.53      8.68 o 
  -7   7   6       47.42       49.83     10.73 o 
  -6   7   6        0.25        0.00      7.43 o 
  -5   7   6      135.37      103.34     11.07 o 
  -4   7   6       48.03       42.77      7.21 o 
  -3   7   6      262.68      247.71     12.66 o 
  -2   7   6       10.76       14.09      3.98 o 
  -1   7   6        8.74        0.84      5.25 o 
   0   7   6       33.56       27.48      8.96 o 
   1   7   6       19.36       12.28      6.50 o 
   2   7   6        7.89        0.56      7.11 o 
   3   7   6        0.18        1.86      6.56 o 
   4   7   6        0.07        7.34      7.34 o 
   5   7   6        1.22        3.82      5.84 o 
  -8   8   6        0.56       11.24      7.68 o 
  -7   8   6       30.12       29.71     10.19 o 
  -6   8   6       21.58        7.38      9.34 o 
  -5   8   6      149.74      190.27     13.77 o 
  -4   8   6       93.53      119.10     11.48 o 
  -3   8   6      204.13      181.74     13.68 o 
  -2   8   6       34.12       28.42      7.16 o 
  -1   8   6      255.38      256.07     13.03 o 
   0   8   6       43.27       31.66      6.07 o 
   1   8   6       16.97        9.19      7.80 o 
   2   8   6        0.08       13.97      6.90 o 
   3   8   6        2.53       11.57      8.30 o 
   4   8   6        0.09        3.40      7.48 o 
   5   8   6        0.87        0.59      6.84 o 
  -8   9   6        8.14       13.59      8.25 o 
  -7   9   6       61.98       72.05     12.80 o 
  -6   9   6       60.25       80.25     12.67 o 
  -5   9   6      107.99      110.89     12.33 o 
  -4   9   6      197.38      180.91     14.45 o 
  -3   9   6       98.66      110.42     11.18 o 
  -2   9   6      225.85      217.26     13.58 o 
  -1   9   6       20.04        9.72      8.61 o 
   0   9   6       15.39       14.12      5.92 o 
   1   9   6        7.84        9.86      8.74 o 
   2   9   6        5.71        3.52      9.89 o 
   3   9   6        7.72        2.16      9.25 o 
   4   9   6       27.44       23.46      9.40 o 
  -7  10   6        5.37        9.78      9.23 o 
  -6  10   6        0.18        1.52      9.84 o 
  -5  10   6       88.98       84.86     12.72 o 
  -4  10   6       83.35       76.04     12.05 o 
  -3  10   6      293.40      337.60     17.48 o 
  -2  10   6      235.42      198.40     14.62 o 
  -1  10   6      363.98      382.48     18.83 o 
   0  10   6      197.87      196.14     11.04 o 
   1  10   6      176.01      170.15     14.96 o 
   2  10   6       90.88       87.71     13.56 o 
   3  10   6       19.65       12.30     10.31 o 
  -7  11   6        0.57        1.41      7.79 o 
  -6  11   6        7.89        8.99      9.52 o 
  -5  11   6        2.84        2.22      8.63 o 
  -4  11   6       48.68       34.99      9.60 o 
  -3  11   6        0.77        4.08      7.45 o 
  -2  11   6       67.12       54.55      9.87 o 
  -1  11   6        4.02       11.95      7.07 o 
   0  11   6       64.14       54.47      7.78 o 
   1  11   6        1.70        9.07      8.08 o 
   2  11   6       30.48       35.86     10.18 o 
  -6  12   6        9.97        0.00      7.50 o 
  -5  12   6        0.06        3.63      7.07 o 
  -4  12   6       12.88       19.29      7.92 o 
  -3  12   6        1.08        6.20      7.64 o 
  -2  12   6       19.50       24.85      7.18 o 
  -1  12   6        0.03       10.87      5.18 o 
   0  12   6        1.61        3.00      8.50 o 
   1  12   6        0.35        0.00      8.41 o 
  -4  13   6        1.93        7.19      7.19 o 
  -3  13   6        0.90        1.31      7.20 o 
  -2  13   6        1.11        2.01      6.68 o 
  -1  13   6        0.82       11.77      6.08 o 
   0 -13   7        0.05        4.48      4.04 o 
   1 -13   7        0.55        5.18      6.48 o 
   2 -13   7        0.46       13.49      5.99 o 
   3 -13   7        0.88        0.62      6.32 o 
   4 -13   7        1.94        2.93      5.90 o 
  -1 -12   7        0.04        6.31      6.31 o 
   0 -12   7        9.16       13.23      6.50 o 
   1 -12   7        0.00        0.00      7.11 o 
   2 -12   7        3.97       10.72      6.91 o 
   3 -12   7        0.25        1.96      6.87 o 
   4 -12   7        0.02        6.78      6.78 o 
   5 -12   7        0.00        2.50      6.20 o 
  -3 -11   7        0.60        7.13      7.13 o 
  -2 -11   7        5.99       10.22      7.44 o 
  -1 -11   7       26.32       25.50      8.34 o 
   0 -11   7        0.03        4.46      7.31 o 
   1 -11   7       49.85       41.65      9.06 o 
   2 -11   7        0.01       11.13      6.18 o 
   3 -11   7       62.17       54.49      9.57 o 
   4 -11   7        2.51        0.00      6.38 o 
   5 -11   7       18.04       17.80      8.77 o 
   6 -11   7        5.06        4.42      7.28 o 
  -4 -10   7       16.16        3.51      9.23 o 
  -3 -10   7       27.37       36.03      9.38 o 
  -2 -10   7       14.00        8.90      9.62 o 
  -1 -10   7       12.14        9.91     10.31 o 
   0 -10   7       20.53       21.30      6.26 o 
   1 -10   7       24.94       40.05      8.76 o 
   2 -10   7        0.17        1.82      7.82 o 
   3 -10   7        6.30        1.81      8.14 o 
   4 -10   7        0.48        5.71      8.15 o 
   5 -10   7        3.70        8.60      9.55 o 
   6 -10   7        0.01        1.97      7.81 o 
   7 -10   7        0.22        8.38      6.45 o 
  -4  -9   7        0.70        0.76      8.22 o 
  -3  -9   7       33.54       53.14     10.30 o 
  -2  -9   7        2.89        7.12      8.30 o 
  -1  -9   7      109.94      121.07     11.87 o 
   0  -9   7        3.29        5.42      8.32 o 
   1  -9   7      388.57      416.34     17.67 o 
   2  -9   7        8.05        5.47      6.78 o 
   3  -9   7      325.11      336.19     16.11 o 
   4  -9   7       63.01       79.41      9.61 o 
   5  -9   7      149.89      161.67     13.38 o 
   6  -9   7       20.08       24.33      8.55 o 
   7  -9   7       17.98       14.36      8.07 o 
  -5  -8   7        5.68        1.54      8.88 o 
  -4  -8   7        0.27       12.49      8.91 o 
  -3  -8   7       22.94       23.33      9.51 o 
  -2  -8   7        0.20        1.96      8.08 o 
  -1  -8   7       31.45       41.97      8.32 o 
   0  -8   7       13.85       26.20      4.46 o 
   1  -8   7        0.08        4.87      5.52 o 
   2  -8   7       19.72       16.75      5.72 o 
   3  -8   7        4.57        6.96      5.36 o 
   4  -8   7       36.59       39.55      7.96 o 
   5  -8   7        4.12        9.04      5.81 o 
   6  -8   7        3.59        7.66      7.33 o 
   7  -8   7        5.72        7.52      6.14 o 
  -6  -7   7        1.28        2.92      6.86 o 
  -5  -7   7        3.11        3.18      7.95 o 
  -4  -7   7        2.30       22.80      8.53 o 
  -3  -7   7        0.35        7.13      7.13 o 
  -2  -7   7        9.70        2.33      7.16 o 
  -1  -7   7        6.69        4.54      5.17 o 
   0  -7   7        6.68       18.82      3.85 o 
   1  -7   7       36.90       39.64      6.03 o 
   2  -7   7        0.26        0.41      4.74 o 
   3  -7   7        9.90        7.53      5.07 o 
   4  -7   7        0.05        0.50      4.86 o 
   5  -7   7        7.75        3.36      7.14 o 
   6  -7   7        7.70        1.82      7.96 o 
   7  -7   7        1.75        6.90      6.90 o 
  -6  -6   7        1.55        9.18      9.18 o 
  -5  -6   7        0.04        2.36      7.85 o 
  -4  -6   7        7.11        8.57      8.57 o 
  -3  -6   7        6.43        5.47      6.39 o 
  -2  -6   7       21.70       26.23      5.88 o 
  -1  -6   7        0.07        4.28      3.59 o 
   0  -6   7       68.02       70.66      5.76 o 
   1  -6   7       28.18       26.98      4.57 o 
   2  -6   7       55.92       51.13      6.06 o 
   3  -6   7       15.29       15.01      3.66 o 
   4  -6   7        6.81       14.97      5.03 o 
   5  -6   7        0.20        1.56      5.33 o 
   6  -6   7        2.45        8.07      6.20 o 
   7  -6   7        0.01        0.58      5.65 o 
   8  -6   7        0.78        4.80      4.63 o 
  -7  -5   7        5.07        3.53      8.15 o 
  -6  -5   7        1.24        7.82      8.42 o 
  -5  -5   7       51.07       39.48      9.78 o 
  -4  -5   7       33.42       21.78      8.32 o 
  -3  -5   7       48.96       45.45      7.19 o 
  -2  -5   7        4.94        7.31      4.69 o 
  -1  -5   7      210.41      187.07      9.89 o 
   0  -5   7        3.29        5.86      3.28 o 
   1  -5   7       22.77       18.60      4.62 o 
   2  -5   7       43.83       41.09      4.91 o 
   3  -5   7       83.64       81.45      6.89 o 
   4  -5   7        0.80        5.43      4.24 o 
   5  -5   7       29.15       36.51      6.47 o 
   6  -5   7        0.02        5.99      5.99 o 
   7  -5   7        4.22        5.13      7.05 o 
   8  -5   7        0.88        6.23      5.09 o 
  -7  -4   7        5.05        7.48      7.25 o 
  -6  -4   7       10.16        9.85      8.74 o 
  -5  -4   7       92.81       87.39     11.94 o 
  -4  -4   7      193.35      222.64     13.84 o 
  -3  -4   7      245.59      248.95     12.33 o 
  -2  -4   7      255.98      302.31     11.64 o 
  -1  -4   7     1523.12     1483.82     22.78 o 
   0  -4   7     1323.57     1341.36     14.51 o 
   1  -4   7      401.52      408.72     11.30 o 
   2  -4   7      519.20      395.57      3.34 o 
   3  -4   7       94.26       74.59      6.78 o 
   4  -4   7      302.52      330.22     13.02 o 
   5  -4   7        3.77        1.39      5.96 o 
   6  -4   7       64.87       58.90      7.37 o 
   7  -4   7        1.49        4.40      5.45 o 
   8  -4   7       10.63       13.06      5.12 o 
  -7  -3   7       13.39       22.48      8.72 o 
  -6  -3   7       27.00       36.06      9.56 o 
  -5  -3   7       13.95        8.03      7.68 o 
  -4  -3   7      382.25      426.82     17.80 o 
  -3  -3   7       90.16       69.61      6.71 o 
  -2  -3   7      935.93      907.31     18.60 o 
  -1  -3   7        1.05        2.72      3.10 o 
   0  -3   7     4153.62     4251.43     23.92 o 
   1  -3   7      143.92      124.93      6.33 o 
   2  -3   7     1359.56     1291.07     20.14 o 
   3  -3   7       70.20       53.56      5.60 o 
   4  -3   7      478.12      471.02     15.28 o 
   5  -3   7        4.41       11.33      4.74 o 
   6  -3   7       26.17       28.32      6.93 o 
   7  -3   7        0.33        7.52      4.63 o 
   8  -3   7        1.10        5.71      5.71 o 
  -8  -2   7       11.32        8.39      7.28 o 
  -7  -2   7        0.40        0.00      7.24 o 
  -6  -2   7       49.67       47.28      9.52 o 
  -5  -2   7        3.45        1.87      6.56 o 
  -4  -2   7      100.89       98.25      8.30 o 
  -3  -2   7      139.77      108.36      7.61 o 
  -2  -2   7      187.23      125.25      7.39 o 
  -1  -2   7        3.02        3.72      2.82 o 
   0  -2   7      609.71      666.58     13.10 o 
   1  -2   7      166.84      149.01      6.53 o 
   2  -2   7      147.97      164.93      7.62 o 
   3  -2   7       13.13       10.36      3.96 o 
   4  -2   7      136.42      126.78      8.45 o 
   5  -2   7       13.86       21.26      5.74 o 
   6  -2   7        1.61        1.02      6.25 o 
   7  -2   7       11.86        9.61      5.98 o 
   8  -2   7        0.09        4.76      5.13 o 
  -8  -1   7        1.10        8.56      6.48 o 
  -7  -1   7        1.04        6.17      7.97 o 
  -6  -1   7        0.33        0.63      6.76 o 
  -5  -1   7       53.37       48.42      8.35 o 
  -4  -1   7       65.88       63.97      6.46 o 
  -3  -1   7      616.09      461.08     12.94 o 
  -2  -1   7      301.54      233.98      8.16 o 
  -1  -1   7      415.72      440.74      9.72 o 
   0  -1   7        0.38        2.08      1.60 o 
   1  -1   7      223.32      130.70      2.33 o 
   2  -1   7      311.41      249.57      8.96 o 
   3  -1   7       41.41       41.35      4.86 o 
   4  -1   7       43.73       41.54      6.48 o 
   5  -1   7        7.60        1.84      5.11 o 
   6  -1   7       17.92       14.63      6.85 o 
   7  -1   7        3.44        1.08      5.94 o 
   8  -1   7        0.45        0.94      5.34 o 
  -8   0   7        0.20        8.57      6.29 o 
  -7   0   7       10.26        5.32      7.87 o 
  -6   0   7        6.38        1.90      6.83 o 
  -5   0   7        6.60       10.65      6.17 o 
  -4   0   7        2.51       10.59      4.50 o 
  -3   0   7        2.49       15.41      3.87 o 
  -2   0   7        0.72       11.30      2.85 o 
  -1   0   7        0.28        0.68      2.16 o 
   0   0   7       38.19       36.11      3.58 o 
   1   0   7        1.28        2.64      2.64 o 
   2   0   7       68.73       74.78      5.40 o 
   3   0   7       38.93       41.30      5.19 o 
   4   0   7       24.15       33.90      5.15 o 
   5   0   7        2.22       13.40      4.17 o 
   6   0   7       10.71       18.46      6.05 o 
   7   0   7        2.48        1.10      6.69 o 
  -8   1   7        0.17        2.03      6.29 o 
  -7   1   7       18.14       14.10      7.97 o 
  -6   1   7       18.74       12.72      6.59 o 
  -5   1   7        8.05        4.32      5.51 o 
  -4   1   7       60.54       39.02      6.74 o 
  -3   1   7      234.28      249.86      9.55 o 
  -2   1   7      617.34      648.45     13.33 o 
  -1   1   7       51.69       64.87      4.21 o 
   0   1   7      179.63      154.60      4.03 o 
   1   1   7       16.87       24.18      2.94 o 
   2   1   7      151.13      130.09      6.79 o 
   3   1   7       11.21        4.77      3.57 o 
   4   1   7       39.66       44.50      7.13 o 
   5   1   7       23.35       32.03      6.36 o 
   6   1   7        3.51        1.16      6.04 o 
   7   1   7        1.38        5.11      6.30 o 
  -8   2   7        0.61        2.16      8.41 o 
  -7   2   7        6.92        5.96      8.23 o 
  -6   2   7       32.75       42.29      7.45 o 
  -5   2   7      105.08      117.40     10.15 o 
  -4   2   7       42.39       35.99      5.62 o 
  -3   2   7      116.07      104.63      6.70 o 
  -2   2   7      267.27      271.57      8.99 o 
  -1   2   7       78.93       83.05      4.70 o 
   0   2   7      223.10      252.91     10.80 o 
   1   2   7      199.75      212.11      8.00 o 
   2   2   7       18.99        9.54      4.35 o 
   3   2   7        0.00        3.09      4.57 o 
   4   2   7        0.95        6.18      6.18 o 
   5   2   7        7.16        2.27      6.72 o 
   6   2   7        0.52        6.78      6.55 o 
   7   2   7        1.05        2.91      6.66 o 
  -8   3   7        2.76       15.25      7.08 o 
  -7   3   7       68.99       83.29     10.94 o 
  -6   3   7        1.37        2.69      7.98 o 
  -5   3   7      273.59      287.35     14.42 o 
  -4   3   7       29.10       28.77      5.86 o 
  -3   3   7     2667.02     2482.88     29.48 o 
  -2   3   7        0.14        5.90      3.19 o 
  -1   3   7     2366.37     2358.37     25.00 o 
   0   3   7      636.51      708.10      9.88 o 
   1   3   7     1252.54     1338.46     20.74 o 
   2   3   7      135.15      122.27      8.18 o 
   3   3   7        4.94       12.70      6.24 o 
   4   3   7       23.40       26.69      6.58 o 
   5   3   7        0.97        7.55      7.55 o 
   6   3   7        0.19        9.04      6.78 o 
   7   3   7        0.75        1.73      5.90 o 
  -8   4   7       42.05       50.23      9.36 o 
  -7   4   7       10.92        6.97      8.15 o 
  -6   4   7      120.80       88.49     11.44 o 
  -5   4   7       75.54       81.85      9.26 o 
  -4   4   7      580.29      559.36     17.25 o 
  -3   4   7     1077.25     1116.14     20.59 o 
  -2   4   7      594.11      580.34     13.96 o 
  -1   4   7      997.58      951.42     17.19 o 
   0   4   7      568.70      599.42     26.62 o 
   1   4   7     1140.24     1166.80     20.88 o 
   2   4   7       39.26       55.30      6.59 o 
   3   4   7      241.70      286.14     13.69 o 
   4   4   7       14.63        9.81      7.72 o 
   5   4   7       90.10      100.27     11.40 o 
   6   4   7        6.15        9.74      7.55 o 
  -8   5   7       14.96        6.34      8.09 o 
  -7   5   7       15.53       18.74      8.76 o 
  -6   5   7       26.76       25.45      8.78 o 
  -5   5   7       22.12       21.59      6.86 o 
  -4   5   7       11.94        9.20      5.09 o 
  -3   5   7        1.49        6.87      4.58 o 
  -2   5   7      162.41      147.17      8.75 o 
  -1   5   7      176.20      182.74      8.62 o 
   0   5   7       96.66      102.10      5.05 o 
   1   5   7        3.56        0.00      4.00 o 
   2   5   7      234.68      201.92     11.95 o 
   3   5   7        0.00        3.17      6.73 o 
   4   5   7       11.89       12.84      7.26 o 
   5   5   7       11.57       14.44      7.48 o 
   6   5   7        0.98        7.72      7.72 o 
  -8   6   7        5.68        1.58      8.29 o 
  -7   6   7        1.40        3.94      7.76 o 
  -6   6   7        0.22        7.07      7.98 o 
  -5   6   7        1.46        4.20      5.90 o 
  -4   6   7       29.95       52.10      7.60 o 
  -3   6   7       25.30       24.41      4.87 o 
  -2   6   7       12.01        6.18      4.60 o 
  -1   6   7      139.66      138.32      8.28 o 
   0   6   7        2.14        1.83      2.88 o 
   1   6   7        7.94        6.97      5.19 o 
   2   6   7       14.59       10.56      5.30 o 
   3   6   7        9.22       12.75      6.75 o 
   4   6   7        0.27        1.29      6.52 o 
   5   6   7        0.74        7.13      6.11 o 
  -8   7   7        0.01        7.80      8.62 o 
  -7   7   7       35.78       50.69     10.38 o 
  -6   7   7        8.41       10.20      7.44 o 
  -5   7   7      111.30      122.23     11.97 o 
  -4   7   7        0.88       14.83      6.09 o 
  -3   7   7       51.62       59.44      7.89 o 
  -2   7   7        0.11        1.34      4.41 o 
  -1   7   7       34.31       26.17      5.95 o 
   0   7   7       14.66       18.97      3.95 o 
   1   7   7       22.48        6.56      6.56 o 
   2   7   7       24.27       29.81      7.51 o 
   3   7   7        0.65        2.53      5.88 o 
   4   7   7        4.33        1.32      6.76 o 
   5   7   7        0.14       18.69      6.30 o 
  -8   8   7       11.29        7.56      9.86 o 
  -7   8   7       50.69       34.05     10.30 o 
  -6   8   7       63.02       60.06     11.24 o 
  -5   8   7       52.16       48.73     10.09 o 
  -4   8   7       33.85       43.94      8.99 o 
  -3   8   7       29.09       33.16      7.07 o 
  -2   8   7       83.68       63.55      8.34 o 
  -1   8   7       26.84       33.75      6.51 o 
   0   8   7       20.19       15.99      5.39 o 
   1   8   7       26.28       37.83      7.88 o 
   2   8   7        4.93        5.82      7.35 o 
   3   8   7        4.74        3.42      8.84 o 
   4   8   7        0.90        2.69      8.61 o 
  -8   9   7       55.61       45.29     10.34 o 
  -7   9   7       12.83       14.08      9.77 o 
  -6   9   7      146.81      111.26     14.70 o 
  -5   9   7       76.42       77.89     12.64 o 
  -4   9   7      339.89      338.13     17.99 o 
  -3   9   7      100.22       99.64     12.15 o 
  -2   9   7      131.56      145.28     11.59 o 
  -1   9   7      248.90      236.19     15.36 o 
   0   9   7       16.84       11.60     15.54 o 
   1   9   7       84.44      103.99     11.82 o 
   2   9   7       10.71        2.13      9.78 o 
   3   9   7       12.28       25.81      9.93 o 
   4   9   7        5.01        1.96      8.98 o 
  -7  10   7        3.48        2.22      8.22 o 
  -6  10   7        7.00        0.00      9.07 o 
  -5  10   7       25.27       18.93      9.98 o 
  -4  10   7        3.22        9.07     10.14 o 
  -3  10   7       10.47       24.97      8.87 o 
  -2  10   7        3.75        8.17      9.25 o 
  -1  10   7        6.65       13.93      8.98 o 
   0  10   7       32.99       53.23     13.36 o 
   1  10   7       17.80        5.14     10.91 o 
   2  10   7       14.22        0.75     11.20 o 
   3  10   7       17.39        8.54      9.39 o 
  -7  11   7        1.84       22.12      6.84 o 
  -6  11   7       25.62       19.18      9.96 o 
  -5  11   7        7.94        9.06      9.06 o 
  -4  11   7       48.75       26.98      9.09 o 
  -3  11   7        1.93        1.35      6.58 o 
  -2  11   7       81.80       50.57     10.40 o 
  -1  11   7        5.29       10.55      7.60 o 
   0  11   7       15.53        5.91      6.03 o 
   1  11   7        0.10        3.03      8.25 o 
   2  11   7        3.31       16.25      8.02 o 
  -6  12   7        1.34        2.75      6.82 o 
  -5  12   7        5.48       12.11      7.16 o 
  -4  12   7        1.95        7.53      7.53 o 
  -3  12   7        3.44       17.75      5.88 o 
  -2  12   7        2.63       18.50      6.17 o 
  -1  12   7        2.40       10.06      7.11 o 
   0  12   7        0.35        5.10      5.10 o 
   1  12   7        0.09        8.35      8.35 o 
  -4  13   7        5.64        9.89      6.35 o 
  -3  13   7        3.23        4.50      6.53 o 
  -2  13   7        9.53        1.98      7.66 o 
  -1  13   7        2.48        0.00      7.45 o 
   1 -13   8        4.25        7.64      7.64 o 
   2 -13   8        0.99        6.82      6.82 o 
   3 -13   8        3.22        3.08      6.36 o 
  -1 -12   8        3.68        0.00      7.36 o 
   0 -12   8        0.00        2.10      5.40 o 
   1 -12   8        5.63        4.82      7.18 o 
   2 -12   8        7.09        6.73      6.53 o 
   3 -12   8        1.41       10.41      6.51 o 
   4 -12   8        3.82       10.03      6.27 o 
   5 -12   8        0.87        1.82      6.40 o 
  -3 -11   8       19.60       17.58      8.00 o 
  -2 -11   8        5.29        1.44      7.82 o 
  -1 -11   8       56.11       25.99     10.47 o 
   0 -11   8       12.28       14.37      5.74 o 
   1 -11   8       40.39       37.42      8.53 o 
   2 -11   8        4.15        8.60      6.52 o 
   3 -11   8       10.33        3.87      7.73 o 
   4 -11   8        4.20        7.30      7.30 o 
   5 -11   8        0.05        3.22      6.72 o 
   6 -11   8        0.36        1.22      6.08 o 
  -4 -10   8        0.09        4.82      6.78 o 
  -3 -10   8      104.82       79.29     12.15 o 
  -2 -10   8        0.29       19.88      8.37 o 
  -1 -10   8      306.72      316.26     18.27 o 
   0 -10   8        0.62       14.86      6.08 o 
   1 -10   8      425.44      383.73     18.76 o 
   2 -10   8        5.21       19.17      7.29 o 
   3 -10   8      318.32      276.40     16.35 o 
   4 -10   8       40.17       41.50      8.99 o 
   5 -10   8      125.92      138.08     12.46 o 
   6 -10   8       31.16       21.63      7.42 o 
  -4  -9   8       23.66       33.30     10.20 o 
  -3  -9   8        0.34        9.04      9.59 o 
  -2  -9   8       65.40       78.77     11.06 o 
  -1  -9   8       17.23       14.41      7.82 o 
   0  -9   8      126.14      122.58      8.12 o 
   1  -9   8       25.06       27.54      8.08 o 
   2  -9   8       42.12       54.70      8.35 o 
   3  -9   8       11.99       16.05      6.75 o 
   4  -9   8       15.81       17.22      8.47 o 
   5  -9   8        2.04        1.26      8.48 o 
   6  -9   8       12.10        8.29      7.36 o 
   7  -9   8        0.38        0.00      6.51 o 
  -5  -8   8        1.03        3.04      8.26 o 
  -4  -8   8        6.84        0.77     10.45 o 
  -3  -8   8        0.28        1.45      8.21 o 
  -2  -8   8       57.30       55.55     10.76 o 
  -1  -8   8        1.97        5.27      7.10 o 
   0  -8   8       48.96       49.76      5.98 o 
   1  -8   8       53.18       65.79      7.67 o 
   2  -8   8       84.78       96.84      9.07 o 
   3  -8   8      100.48       95.71      9.66 o 
   4  -8   8       13.70        8.23      6.65 o 
   5  -8   8       70.62       83.85     10.15 o 
   6  -8   8        0.46        8.07      6.66 o 
   7  -8   8       17.61        3.59      7.76 o 
  -6  -7   8        0.36        8.00      8.00 o 
  -5  -7   8        0.14        7.15      7.67 o 
  -4  -7   8       11.88        7.57      8.44 o 
  -3  -7   8        1.57        0.66      6.56 o 
  -2  -7   8        0.18        4.65      5.64 o 
  -1  -7   8       67.57       74.74      8.22 o 
   0  -7   8        9.02        7.71      8.50 o 
   1  -7   8       30.26       28.09      5.68 o 
   2  -7   8        5.15       12.40      4.30 o 
   3  -7   8       26.22       36.36      5.97 o 
   4  -7   8        1.73        3.00      4.75 o 
   5  -7   8        3.75        4.99      6.59 o 
   6  -7   8        0.04        2.38      5.76 o 
   7  -7   8        2.24        9.99      6.25 o 
  -6  -6   8        2.59        0.78      8.83 o 
  -5  -6   8        0.19        0.00      7.29 o 
  -4  -6   8        1.70        7.66      7.66 o 
  -3  -6   8        0.58        6.93      6.93 o 
  -2  -6   8       45.30       46.96      7.15 o 
  -1  -6   8      103.16      107.95      8.98 o 
   0  -6   8        1.37       10.57      2.96 o 
   1  -6   8       52.79       63.41      6.20 o 
   2  -6   8       22.74       29.06      4.92 o 
   3  -6   8      180.95      177.13     10.07 o 
   4  -6   8        1.12        0.91      4.79 o 
   5  -6   8       58.79       60.45      8.63 o 
   6  -6   8        0.37        3.38      6.47 o 
   7  -6   8       18.81       22.76      6.78 o 
   8  -6   8        0.41        7.50      4.34 o 
  -7  -5   8        0.92        8.44      6.44 o 
  -6  -5   8       11.44       20.82      9.48 o 
  -5  -5   8        0.65        7.69      8.15 o 
  -4  -5   8       35.93       35.32     10.63 o 
  -3  -5   8        4.77        2.11      6.11 o 
  -2  -5   8       12.75        1.73      6.39 o 
  -1  -5   8       26.12       27.24      5.05 o 
   0  -5   8       85.88       92.24      7.29 o 
   1  -5   8      369.17      349.28     11.89 o 
   2  -5   8       35.44       35.72      5.02 o 
   3  -5   8       21.76        5.14      6.34 o 
   4  -5   8       46.24       45.70      6.96 o 
   5  -5   8       12.72        2.43      5.81 o 
   6  -5   8        0.08        7.51      5.48 o 
   7  -5   8        2.80        4.94      5.78 o 
   8  -5   8        0.00        0.00      5.48 o 
  -7  -4   8        6.09        2.19      7.90 o 
  -6  -4   8       13.89       21.32      9.58 o 
  -5  -4   8       23.64       36.50      9.85 o 
  -4  -4   8      146.05      157.28     11.69 o 
  -3  -4   8       81.70       90.36      8.40 o 
  -2  -4   8      708.58      676.42     17.90 o 
  -1  -4   8       64.10       60.22      6.61 o 
   0  -4   8      949.38      948.35     34.96 o 
   1  -4   8        2.26        4.91      3.38 o 
   2  -4   8      530.82      566.96     14.22 o 
   3  -4   8      122.08      108.36      8.06 o 
   4  -4   8       50.52       38.93      6.53 o 
   5  -4   8       28.90       27.92      5.93 o 
   6  -4   8       28.34       26.96      6.56 o 
   7  -4   8        3.44       11.18      5.76 o 
   8  -4   8        5.05        2.38      5.18 o 
  -7  -3   8        0.29        8.22      8.22 o 
  -6  -3   8       18.17       21.19      8.00 o 
  -5  -3   8        3.19        0.00      7.41 o 
  -4  -3   8        9.64       20.06      5.58 o 
  -3  -3   8        0.68        9.90      4.57 o 
  -2  -3   8       20.83       13.55      4.84 o 
  -1  -3   8       12.07        9.76      3.90 o 
   0  -3   8        3.54        7.01      3.61 o 
   1  -3   8      129.91      132.60      7.13 o 
   2  -3   8       75.43       68.32      5.88 o 
   3  -3   8        8.73        2.98      4.25 o 
   4  -3   8       15.64       29.66      5.63 o 
   5  -3   8        2.20        0.46      5.67 o 
   6  -3   8        0.60       12.22      5.44 o 
   7  -3   8        0.34        1.04      5.67 o 
   8  -3   8        0.79        1.38      5.24 o 
  -8  -2   8        0.00        8.24      7.14 o 
  -7  -2   8       16.57       19.92      8.66 o 
  -6  -2   8        9.76        2.77      7.32 o 
  -5  -2   8       12.57        5.14      7.06 o 
  -4  -2   8        6.15        2.73      4.84 o 
  -3  -2   8       78.66       76.35      6.39 o 
  -2  -2   8       96.27      111.36      7.01 o 
  -1  -2   8      126.06      142.04      6.94 o 
   0  -2   8      120.42      121.11      6.19 o 
   1  -2   8      180.02      205.22      7.67 o 
   2  -2   8        7.61        9.86      3.08 o 
   3  -2   8      135.14      107.24      7.44 o 
   4  -2   8        0.16        0.77      4.57 o 
   5  -2   8       86.83      101.87      8.28 o 
   6  -2   8        0.03        5.72      5.72 o 
   7  -2   8       25.83       20.27      5.91 o 
   8  -2   8        0.31        3.17      5.41 o 
  -8  -1   8        0.01        3.26      5.95 o 
  -7  -1   8        5.42       17.88      7.96 o 
  -6  -1   8        0.01        1.91      5.94 o 
  -5  -1   8      103.81       87.39      8.39 o 
  -4  -1   8       83.04       61.74      6.05 o 
  -3  -1   8       53.65       38.23      4.89 o 
  -2  -1   8       26.09       19.87      3.18 o 
  -1  -1   8      262.04      258.45      7.73 o 
   0  -1   8      137.71      160.86      8.12 o 
   1  -1   8       54.39       35.01      4.16 o 
   2  -1   8        0.39        4.95      2.56 o 
   3  -1   8        4.19        0.32      3.60 o 
   4  -1   8        0.55        1.56      3.76 o 
   5  -1   8        2.17        1.85      5.37 o 
   6  -1   8        8.02       11.95      5.67 o 
   7  -1   8        1.09        1.58      5.38 o 
  -8   0   8        0.83        6.46      6.46 o 
  -7   0   8       20.77        0.00      9.70 o 
  -6   0   8        8.03        0.00      8.58 o 
  -5   0   8      312.07      362.90     15.97 o 
  -4   0   8      283.68      310.50     12.72 o 
  -3   0   8      698.78      794.83     16.75 o 
  -2   0   8      180.75      188.93      7.06 o 
  -1   0   8     3236.62     3668.24     26.39 o 
   0   0   8     1886.14     2014.31     16.89 o 
   1   0   8      247.96      309.65      8.60 o 
   2   0   8      717.28      870.54     15.85 o 
   3   0   8      107.17      111.27      7.43 o 
   4   0   8      217.15      252.78     11.65 o 
   5   0   8        0.12        1.45      4.97 o 
   6   0   8        6.24        9.19      6.04 o 
   7   0   8        1.19        2.14      5.83 o 
  -8   1   8        1.53       16.85      7.09 o 
  -7   1   8        3.48        0.76      8.33 o 
  -6   1   8        0.48        7.82      7.82 o 
  -5   1   8        5.50        3.63      5.96 o 
  -4   1   8        3.34        1.97      4.21 o 
  -3   1   8       27.88       25.96      4.27 o 
  -2   1   8       66.13       59.43      4.83 o 
  -1   1   8      145.71      151.72      6.10 o 
   0   1   8      171.35      163.92      4.37 o 
   1   1   8       33.10       32.76      3.83 o 
   2   1   8        3.33        5.07      3.24 o 
   3   1   8       20.18       13.43      4.52 o 
   4   1   8        6.20        3.95      4.98 o 
   5   1   8        0.40       11.48      5.81 o 
   6   1   8        0.80        5.72      6.37 o 
   7   1   8        0.03        0.00      5.56 o 
  -8   2   8        7.04        6.07      8.98 o 
  -7   2   8       49.81       42.20     10.83 o 
  -6   2   8       32.58       38.06      9.76 o 
  -5   2   8      123.13      142.01     11.42 o 
  -4   2   8       54.94       48.29      6.12 o 
  -3   2   8       62.30       96.71      6.43 o 
  -2   2   8       20.84       21.90      4.12 o 
  -1   2   8      298.75      325.10      9.15 o 
   0   2   8      661.03      713.92     16.52 o 
   1   2   8       18.82        9.29      3.49 o 
   2   2   8        3.74        2.25      4.02 o 
   3   2   8       78.87       72.28      7.90 o 
   4   2   8        0.93        7.33      6.04 o 
   5   2   8        0.22        5.13      6.47 o 
   6   2   8        0.85        3.03      7.56 o 
   7   2   8        0.11        5.58      5.58 o 
  -8   3   8        4.38        8.67      8.67 o 
  -7   3   8       12.71        2.36     10.07 o 
  -6   3   8        4.01        5.39      6.68 o 
  -5   3   8      215.66      196.14     12.87 o 
  -4   3   8        6.20        0.81      4.18 o 
  -3   3   8      218.37      216.41      9.62 o 
  -2   3   8      133.33      161.08      8.00 o 
  -1   3   8       23.47       26.57      4.26 o 
   0   3   8       91.41      116.97      7.34 o 
   1   3   8      115.57      110.55      7.49 o 
   2   3   8       13.54       14.73      4.57 o 
   3   3   8      214.42      203.22     11.69 o 
   4   3   8        3.83        8.65      6.85 o 
   5   3   8       27.25       31.96      7.91 o 
   6   3   8        0.93        6.93      6.34 o 
   7   3   8        5.75        7.10      5.56 o 
  -8   4   8        0.86       13.60      7.80 o 
  -7   4   8        7.14       14.89      8.18 o 
  -6   4   8       19.85       25.75      9.29 o 
  -5   4   8      266.31      232.73     14.38 o 
  -4   4   8        4.58        9.04      6.01 o 
  -3   4   8      796.88      895.75     19.18 o 
  -2   4   8        9.73       11.72      4.62 o 
  -1   4   8     1365.96     1458.09     21.51 o 
   0   4   8      158.39      154.51      6.28 o 
   1   4   8      380.58      375.03     13.18 o 
   2   4   8      341.92      337.99     13.31 o 
   3   4   8       28.31       12.47      7.54 o 
   4   4   8       63.88       57.96      9.57 o 
   5   4   8        0.27        0.64      6.52 o 
   6   4   8        8.93        7.54      7.54 o 
  -8   5   8        0.06        2.40      8.42 o 
  -7   5   8        5.51        3.14      8.89 o 
  -6   5   8       29.14       22.75      9.47 o 
  -5   5   8        0.09        8.54      5.13 o 
  -4   5   8       41.12       52.02      6.70 o 
  -3   5   8       26.15       18.32      5.12 o 
  -2   5   8      420.67      408.98     13.05 o 
  -1   5   8      126.14      141.54      7.53 o 
   0   5   8      192.70      196.78      6.86 o 
   1   5   8      134.57      134.21      8.75 o 
   2   5   8       88.37      109.10      9.45 o 
   3   5   8       92.90       87.26      9.50 o 
   4   5   8       24.73       19.20      8.73 o 
   5   5   8       21.79       18.87      7.94 o 
   6   5   8        1.19        5.97      6.76 o 
  -8   6   8        2.82        6.33      9.16 o 
  -7   6   8        1.67        8.66      7.91 o 
  -6   6   8        1.00        8.75      8.75 o 
  -5   6   8        1.59        6.09      6.09 o 
  -4   6   8       99.30      100.74      8.61 o 
  -3   6   8       92.79       88.19      7.97 o 
  -2   6   8       43.50       54.36      6.21 o 
  -1   6   8        3.63        8.86      3.87 o 
   0   6   8      113.45      116.39      7.52 o 
   1   6   8       29.33       36.08      7.01 o 
   2   6   8        0.64        2.61      4.82 o 
   3   6   8       10.99        7.12      8.10 o 
   4   6   8        0.10        1.29      5.97 o 
   5   6   8        8.00        3.19      7.13 o 
  -8   7   8        0.76        4.65      7.59 o 
  -7   7   8        0.03        5.53      7.77 o 
  -6   7   8        6.32        2.91      7.91 o 
  -5   7   8        4.95        0.00      7.35 o 
  -4   7   8       14.64       28.85      6.89 o 
  -3   7   8      108.41       92.86      9.43 o 
  -2   7   8        0.20        0.45      5.43 o 
  -1   7   8       11.30        1.78      5.45 o 
   0   7   8        8.71        2.86      3.95 o 
   1   7   8       25.14       28.58      6.61 o 
   2   7   8       18.28        7.67      7.39 o 
   3   7   8        2.25        3.21      7.85 o 
   4   7   8        6.21        8.63      8.63 o 
   5   7   8        3.13        4.85      7.38 o 
  -8   8   8        2.02        4.48      7.99 o 
  -7   8   8       11.94       10.22      9.67 o 
  -6   8   8        1.98        5.25      9.01 o 
  -5   8   8        2.09        7.47      8.67 o 
  -4   8   8       93.82      117.72     10.44 o 
  -3   8   8        7.13        2.75      7.12 o 
  -2   8   8      174.46      203.97     12.59 o 
  -1   8   8      121.74      125.12      9.73 o 
   0   8   8      340.74      378.96     11.74 o 
   1   8   8       31.85       41.39      8.86 o 
   2   8   8      109.73      125.25     12.36 o 
   3   8   8       26.17       24.05     10.49 o 
   4   8   8       42.61       54.91      9.56 o 
  -8   9   8        1.27        8.49      6.93 o 
  -7   9   8        0.02       10.00     10.00 o 
  -6   9   8       24.45       24.42     11.28 o 
  -5   9   8        0.40       10.00      8.63 o 
  -4   9   8      173.03      160.35     13.54 o 
  -3   9   8       10.73       21.94      7.75 o 
  -2   9   8      428.23      398.46     17.66 o 
  -1   9   8        8.75        0.00      7.88 o 
   0   9   8      290.79      265.69     18.13 o 
   1   9   8       24.45       22.60      8.96 o 
   2   9   8      130.51      142.87     14.20 o 
   3   9   8        0.89        2.84      8.83 o 
   4   9   8       14.27        8.23      8.08 o 
  -7  10   8       31.91       12.65     11.06 o 
  -6  10   8      210.55      177.89     16.29 o 
  -5  10   8       43.03       51.72     10.35 o 
  -4  10   8      370.57      370.04     18.84 o 
  -3  10   8       16.77        3.30      9.80 o 
  -2  10   8      398.64      362.97     18.24 o 
  -1  10   8        3.22       16.02      8.50 o 
   0  10   8      263.52      266.23     12.09 o 
   1  10   8       29.71       36.34      8.75 o 
   2  10   8       79.73       94.19     11.58 o 
   3  10   8        8.69        9.05      9.05 o 
  -6  11   8        4.44        3.70      7.67 o 
  -5  11   8       11.88       24.50      8.43 o 
  -4  11   8        6.54        6.48      7.59 o 
  -3  11   8        4.78       13.81      8.34 o 
  -2  11   8       23.05       21.01      7.82 o 
  -1  11   8        6.63        1.42      8.53 o 
   0  11   8       19.51        0.96      6.65 o 
   1  11   8        2.53        8.36      8.90 o 
   2  11   8        7.28        6.54      8.25 o 
  -6  12   8        0.40        3.43      6.26 o 
  -5  12   8       11.65        2.86      8.51 o 
  -4  12   8        0.34        3.55      7.35 o 
  -3  12   8       28.09       28.96      7.91 o 
  -2  12   8        7.18        0.00      6.57 o 
  -1  12   8       10.40        5.80      7.25 o 
   0  12   8        2.06        0.54      5.32 o 
   1  12   8        3.86        2.87      6.96 o 
  -4  13   8        3.22        9.19      6.89 o 
  -3  13   8       14.17       21.23      6.59 o 
  -2  13   8        0.12        3.95      6.85 o 
  -1  13   8       11.23       18.27      7.86 o 
   1 -13   9        3.95        0.64      5.71 o 
   2 -13   9        0.01        0.63      6.44 o 
   3 -13   9        0.58        1.22      6.42 o 
  -1 -12   9        0.00        1.38      6.84 o 
   0 -12   9        4.93       10.57      5.08 o 
   1 -12   9        0.60        6.23      6.68 o 
   2 -12   9        2.55        7.95      7.95 o 
   3 -12   9        0.29        5.18      6.86 o 
   4 -12   9        0.01        2.46      5.94 o 
   5 -12   9        1.31        1.76      4.87 o 
  -2 -11   9        1.79       11.59      7.02 o 
  -1 -11   9        0.65        2.19      7.27 o 
   0 -11   9        0.39        3.96      5.02 o 
   1 -11   9        3.08        7.59      5.82 o 
   2 -11   9        1.04       16.72      5.48 o 
   3 -11   9       14.38        2.58      7.82 o 
   4 -11   9        3.05        5.69      5.69 o 
   5 -11   9        7.22       10.65      5.92 o 
   6 -11   9        2.33        2.32      5.26 o 
  -3 -10   9        1.18       10.44      8.82 o 
  -2 -10   9        1.56        8.17      8.17 o 
  -1 -10   9        2.92        5.75      9.21 o 
   0 -10   9        1.74       15.47      5.11 o 
   1 -10   9        1.30        4.56      7.79 o 
   2 -10   9        6.64        8.19      8.19 o 
   3 -10   9        4.31        2.46      7.42 o 
   4 -10   9        1.20        1.25      7.67 o 
   5 -10   9        1.13       10.78      6.56 o 
   6 -10   9        0.01        4.29      6.73 o 
  -4  -9   9        0.02        6.08      9.26 o 
  -3  -9   9       28.60       20.57      9.79 o 
  -2  -9   9       49.07       54.14      9.92 o 
  -1  -9   9      101.81      115.27     12.14 o 
   0  -9   9      180.09      188.83     13.06 o 
   1  -9   9       43.09       52.44      8.88 o 
   2  -9   9      355.92      356.68     16.86 o 
   3  -9   9        5.17        1.70      6.53 o 
   4  -9   9      133.04      133.49     11.27 o 
   5  -9   9        2.92       14.21      7.98 o 
   6  -9   9       27.00       38.25      8.32 o 
   7  -9   9        0.72        3.38      6.32 o 
  -5  -8   9        0.17        3.83      8.42 o 
  -4  -8   9       17.04       14.88     11.38 o 
  -3  -8   9        0.08       16.95      8.03 o 
  -2  -8   9       32.36       50.02      8.41 o 
  -1  -8   9       22.73       32.46      7.93 o 
   0  -8   9       47.05       20.62     27.83 o 
   1  -8   9      260.68      298.79     14.81 o 
   2  -8   9       47.33       45.57      7.65 o 
   3  -8   9      169.12      175.78     12.08 o 
   4  -8   9      116.08      127.59     10.63 o 
   5  -8   9       47.47       58.65      8.69 o 
   6  -8   9       46.26       27.73      8.31 o 
   7  -8   9        2.81        4.55      7.34 o 
  -6  -7   9        0.21       15.54      6.66 o 
  -5  -7   9        1.26        8.56      8.56 o 
  -4  -7   9        0.33        9.96      7.55 o 
  -3  -7   9        0.49        4.77      7.45 o 
  -2  -7   9        0.01        6.99      6.99 o 
  -1  -7   9        2.27       11.53      4.75 o 
   0  -7   9        4.23       11.17      3.67 o 
   1  -7   9        1.29        8.54      4.00 o 
   2  -7   9        5.18        1.34      4.54 o 
   3  -7   9       15.92       15.05      5.06 o 
   4  -7   9       10.24       10.55      5.95 o 
   5  -7   9        7.38        6.04      6.58 o 
   6  -7   9        0.01        4.04      5.33 o 
   7  -7   9        3.10        1.12      5.89 o 
  -6  -6   9        1.14        6.42      8.20 o 
  -5  -6   9        7.64        6.45      8.22 o 
  -4  -6   9        1.13        3.60      7.71 o 
  -3  -6   9        1.56       10.39      6.32 o 
  -2  -6   9        3.61        0.52      5.25 o 
  -1  -6   9       17.14        9.90      5.24 o 
   0  -6   9       13.03       19.82      3.62 o 
   1  -6   9        0.60        2.72      3.28 o 
   2  -6   9        9.50        4.68      4.87 o 
   3  -6   9        8.07        8.65      4.34 o 
   4  -6   9        0.57        2.30      4.05 o 
   5  -6   9        0.55        5.56      5.56 o 
   6  -6   9        7.72        4.96      5.64 o 
   7  -6   9        2.48        1.09      5.40 o 
  -7  -5   9        0.54        4.39      6.70 o 
  -6  -5   9        2.15       13.30      8.07 o 
  -5  -5   9        5.44        5.44      7.88 o 
  -4  -5   9        0.16        7.17      7.69 o 
  -3  -5   9        1.90        1.07      5.12 o 
  -2  -5   9       91.25       86.38      8.82 o 
  -1  -5   9       53.16       41.37      6.62 o 
   0  -5   9      212.60      216.62      7.95 o 
   1  -5   9       63.66       53.39      5.80 o 
   2  -5   9      366.75      375.36     12.85 o 
   3  -5   9      138.82      138.84      8.80 o 
   4  -5   9       77.83       84.24      8.46 o 
   5  -5   9       44.12       50.04      7.53 o 
   6  -5   9        7.65        3.69      6.70 o 
   7  -5   9        4.11        1.05      6.31 o 
  -7  -4   9        3.44        3.84      7.71 o 
  -6  -4   9       26.24       23.33     10.55 o 
  -5  -4   9      107.90      101.70     12.81 o 
  -4  -4   9       36.74       44.74      8.31 o 
  -3  -4   9      487.36      485.97     17.14 o 
  -2  -4   9      405.80      406.03     14.22 o 
  -1  -4   9     2336.99     2364.05     30.56 o 
   0  -4   9      279.60      306.64      7.88 o 
   1  -4   9     1134.58     1295.92     21.30 o 
   2  -4   9      384.93      407.14     12.68 o 
   3  -4   9      617.38      608.76     16.33 o 
   4  -4   9       59.00       59.34      7.10 o 
   5  -4   9      129.04      126.18     10.17 o 
   6  -4   9       11.61        7.16      5.52 o 
   7  -4   9       22.15        7.21      6.71 o 
   8  -4   9        1.66        5.02      5.02 o 
  -7  -3   9        0.68       10.66      7.99 o 
  -6  -3   9       12.55       11.41      9.84 o 
  -5  -3   9       11.00        4.43      6.97 o 
  -4  -3   9        3.10        0.51      5.66 o 
  -3  -3   9      307.55      264.74     11.83 o 
  -2  -3   9      217.19      198.45      9.65 o 
  -1  -3   9      355.84      359.35     11.87 o 
   0  -3   9        3.35        1.79      2.51 o 
   1  -3   9      865.26      849.67     16.75 o 
   2  -3   9        0.63        3.01      3.58 o 
   3  -3   9       54.64       52.06      5.53 o 
   4  -3   9       41.30       35.86      5.34 o 
   5  -3   9       13.36       20.64      4.56 o 
   6  -3   9        2.15        8.58      4.60 o 
   7  -3   9        0.49        6.09      5.13 o 
  -8  -2   9        0.91        3.19      5.81 o 
  -7  -2   9        0.25        1.58      8.71 o 
  -6  -2   9       22.86       15.87      8.95 o 
  -5  -2   9       19.12       19.94      8.12 o 
  -4  -2   9      131.88      102.56      9.97 o 
  -3  -2   9       22.68       43.38      6.64 o 
  -2  -2   9      474.39      434.07     12.90 o 
  -1  -2   9      565.75      608.74     13.91 o 
   0  -2   9      110.93      116.28      4.47 o 
   1  -2   9      502.31      545.57     12.92 o 
   2  -2   9        0.68        0.57      2.91 o 
   3  -2   9      620.54      683.38     16.64 o 
   4  -2   9       29.87       31.59      4.86 o 
   5  -2   9       99.80      124.87      9.23 o 
   6  -2   9        0.80        7.59      5.19 o 
   7  -2   9       12.55       17.73      6.67 o 
  -8  -1   9        5.87        5.79      5.99 o 
  -7  -1   9        4.89        4.12      6.52 o 
  -6  -1   9       21.03       15.66      8.15 o 
  -5  -1   9       35.14       32.17      6.76 o 
  -4  -1   9        6.79        8.88      4.35 o 
  -3  -1   9      276.92      223.59      9.11 o 
  -2  -1   9        3.25        0.00      2.66 o 
  -1  -1   9      346.92      339.90      9.23 o 
   0  -1   9      176.51      120.43     77.16 o 
   1  -1   9      342.07      223.13      2.43 o 
   2  -1   9       17.81        8.77      3.75 o 
   3  -1   9       11.71       13.23      4.33 o 
   4  -1   9        0.60        0.79      4.55 o 
   5  -1   9        3.19       10.32      5.35 o 
   6  -1   9        4.86        3.63      6.70 o 
   7  -1   9        1.18        0.00      6.39 o 
  -8   0   9        3.10        0.00      7.10 o 
  -7   0   9       23.76       18.81      9.36 o 
  -6   0   9        0.71       23.21      7.03 o 
  -5   0   9       49.23       66.01      8.47 o 
  -4   0   9       34.04       39.15      6.54 o 
  -3   0   9      115.71      144.13      7.68 o 
  -2   0   9       19.69       10.78      3.62 o 
  -1   0   9       48.97       41.64      5.04 o 
   2   0   9       12.78        7.15      4.06 o 
   3   0   9        0.76        1.02      4.45 o 
   4   0   9        0.26        0.83      4.41 o 
   5   0   9        5.36        6.89      5.83 o 
   6   0   9        1.61        2.15      5.22 o 
   7   0   9        0.00        4.18      5.33 o 
  -8   1   9        1.80        5.41      7.12 o 
  -7   1   9        7.41       30.50      9.29 o 
  -6   1   9       20.01       18.45      8.63 o 
  -5   1   9        4.40        7.78      5.46 o 
  -4   1   9        3.23       11.74      4.06 o 
  -3   1   9      182.85      186.94      9.09 o 
  -2   1   9      132.44      148.36      7.21 o 
  -1   1   9      142.52      131.59      6.00 o 
   0   1   9        1.85        1.82      2.56 o 
   1   1   9       48.47       40.63      4.22 o 
   2   1   9        0.29        3.33      3.33 o 
   3   1   9        0.06        1.85      4.41 o 
   4   1   9        9.56        2.26      6.15 o 
   5   1   9        5.63        5.28      5.59 o 
   6   1   9       12.17       11.93      6.89 o 
   7   1   9        0.36        1.60      5.77 o 
  -8   2   9        9.01       24.39      9.76 o 
  -7   2   9        4.94        4.89      9.36 o 
  -6   2   9        5.58        8.84      7.10 o 
  -5   2   9      178.72      204.02     12.28 o 
  -4   2   9       40.83       54.94      6.13 o 
  -3   2   9       51.20       68.38      6.59 o 
  -2   2   9       13.94        9.67      4.04 o 
  -1   2   9      147.83      131.23      6.61 o 
   0   2   9     1473.93     1410.26     28.93 o 
   1   2   9       45.56       41.16      5.09 o 
   2   2   9      623.57      619.57     16.08 o 
   3   2   9      103.18      107.34      8.50 o 
   4   2   9      201.54      176.37     12.28 o 
   5   2   9       34.67       34.93      8.08 o 
   6   2   9       43.43       39.45      8.66 o 
   7   2   9        3.58        6.39      6.39 o 
  -8   3   9        8.56        0.83     10.93 o 
  -7   3   9        8.30        4.03      9.23 o 
  -6   3   9        3.50        0.68      7.23 o 
  -5   3   9       64.88       87.19      8.81 o 
  -4   3   9       53.99       54.29      7.40 o 
  -3   3   9       58.80       46.10      5.38 o 
  -2   3   9      952.03     1024.01     18.44 o 
  -1   3   9        0.46        0.84      3.82 o 
   0   3   9      318.67      363.19     10.47 o 
   1   3   9      203.91      201.49      9.24 o 
   2   3   9      184.20      217.12     10.68 o 
   3   3   9       21.81        7.91      6.83 o 
   4   3   9       18.23       12.09      7.46 o 
   5   3   9        1.25        7.38      7.38 o 
   6   3   9        5.23        4.30      7.04 o 
  -8   4   9       10.21       18.16      9.19 o 
  -7   4   9       54.39       52.11     10.35 o 
  -6   4   9      100.34       66.77     10.95 o 
  -5   4   9      279.15      308.77     15.30 o 
  -4   4   9      972.83      909.56     22.72 o 
  -3   4   9      216.84      205.14     10.49 o 
  -2   4   9     1567.04     1608.05     24.42 o 
  -1   4   9      493.74      504.69     13.60 o 
   0   4   9     2176.54     2311.60     20.54 o 
   1   4   9       27.72       45.99      5.83 o 
   2   4   9      378.63      381.14     15.18 o 
   3   4   9       12.27       13.88      6.35 o 
   4   4   9       58.92       67.58      9.40 o 
   5   4   9        3.68       11.48      6.80 o 
   6   4   9        1.89        7.90      5.60 o 
  -8   5   9        0.92       13.90      7.45 o 
  -7   5   9        1.48       10.41      8.60 o 
  -6   5   9        1.50        2.82      7.57 o 
  -5   5   9        0.01        1.75      6.46 o 
  -4   5   9       19.94       18.24      6.15 o 
  -3   5   9       37.25       26.11      4.96 o 
  -2   5   9       19.98       23.53      4.74 o 
  -1   5   9      541.40      561.86     15.34 o 
   0   5   9      107.60      112.68      5.50 o 
   1   5   9      211.68      207.36     11.01 o 
   2   5   9        0.25        7.76      5.78 o 
   3   5   9       69.36       74.00      8.46 o 
   4   5   9        6.34       14.99      7.01 o 
   5   5   9        0.73        3.22      6.81 o 
   6   5   9        3.37        1.72      6.03 o 
  -8   6   9        0.22        9.82      9.82 o 
  -7   6   9        1.26       10.42      7.39 o 
  -6   6   9        2.24        5.77      7.63 o 
  -5   6   9       11.27       26.53      6.79 o 
  -4   6   9        8.31       27.20      5.68 o 
  -3   6   9        3.31        7.75      4.57 o 
  -2   6   9        1.94        0.42      4.91 o 
  -1   6   9       94.24       84.60      7.23 o 
   0   6   9        0.00        1.60      2.96 o 
   1   6   9        6.83        7.65      5.33 o 
   2   6   9       23.62       22.77      6.50 o 
   3   6   9        0.91        3.64      6.47 o 
   4   6   9        0.22        3.23      6.69 o 
   5   6   9        2.02        2.49      6.78 o 
  -8   7   9        0.19        3.14      8.44 o 
  -7   7   9        0.15        4.81      8.32 o 
  -6   7   9        3.92        8.31      8.31 o 
  -5   7   9       26.02       32.12      7.89 o 
  -4   7   9        2.65        5.15      7.09 o 
  -3   7   9        7.87        8.68      6.11 o 
  -2   7   9       15.19       13.29      5.29 o 
  -1   7   9        0.62        1.87      4.49 o 
   0   7   9        4.46        4.88      3.50 o 
   1   7   9        1.41        2.19      5.92 o 
   2   7   9        0.50        4.24      7.10 o 
   3   7   9        0.59        1.30      7.86 o 
   4   7   9        0.30        5.24      7.65 o 
   5   7   9        0.07        4.10      6.71 o 
  -8   8   9        0.93       10.55      8.52 o 
  -7   8   9       24.51       27.08     10.62 o 
  -6   8   9       24.62       28.21      9.73 o 
  -5   8   9      108.94      101.43     12.78 o 
  -4   8   9        4.66       10.62      8.08 o 
  -3   8   9      209.92      237.07     14.26 o 
  -2   8   9        9.54       11.29      7.15 o 
  -1   8   9      467.20      523.01     18.77 o 
   0   8   9        7.35       10.38      5.42 o 
   1   8   9      234.85      233.98     15.35 o 
   2   8   9       12.48       12.06      8.53 o 
   3   8   9       52.86       65.27     11.52 o 
   4   8   9        4.78        7.11      8.57 o 
  -7   9   9       45.77       53.85     11.55 o 
  -6   9   9        4.13        2.32      9.77 o 
  -5   9   9      127.56      110.79     13.75 o 
  -4   9   9      108.40       95.68     12.32 o 
  -3   9   9      250.58      207.12     14.67 o 
  -2   9   9       94.30      111.47     11.08 o 
  -1   9   9       39.65       41.97      8.73 o 
   0   9   9       76.71       75.88      7.66 o 
   1   9   9        0.57        8.73      8.73 o 
   2   9   9        3.66       13.69      8.67 o 
   3   9   9        1.46        9.12      8.44 o 
  -7  10   9        3.23        8.96      9.14 o 
  -6  10   9        4.38       18.50      8.86 o 
  -5  10   9        5.26        2.24      9.64 o 
  -4  10   9        0.00        6.40      8.27 o 
  -3  10   9       33.09       29.04      9.52 o 
  -2  10   9        4.85       14.95      7.26 o 
  -1  10   9        5.82        4.79      8.23 o 
   0  10   9        0.00        3.11      6.07 o 
   1  10   9        9.74       18.67      9.00 o 
   2  10   9        0.15        8.16      9.29 o 
   3  10   9        2.51        1.34      7.97 o 
  -6  11   9        5.25        7.76      7.76 o 
  -5  11   9        0.82       10.49      6.44 o 
  -4  11   9       10.42        8.74      7.98 o 
  -3  11   9        1.01        8.25      8.25 o 
  -2  11   9       39.51       31.01      7.64 o 
  -1  11   9        0.20        6.54      7.45 o 
   0  11   9       13.14        3.62      8.30 o 
   1  11   9        4.30       14.36      7.45 o 
   2  11   9        6.24       12.06      7.33 o 
  -5  12   9        0.30        5.71      7.69 o 
  -4  12   9        0.92        4.28      7.41 o 
  -3  12   9        0.02        4.17      5.89 o 
  -2  12   9        0.60        2.09      7.13 o 
  -1  12   9        0.02        2.17      6.78 o 
   0  12   9        0.69        4.97      5.34 o 
  -4  13   9        1.05        0.00      7.13 o 
  -3  13   9        1.92        3.20      7.71 o 
  -2  13   9        0.35        3.93      6.21 o 
   2 -13  10        0.50        5.02      6.64 o 
  -1 -12  10        5.00        2.08      7.47 o 
   0 -12  10       14.66       10.10      5.34 o 
   1 -12  10        5.59        2.78      7.54 o 
   2 -12  10        3.05        8.11      7.02 o 
   3 -12  10        3.26        1.29      6.03 o 
   4 -12  10        0.71        0.59      5.80 o 
  -2 -11  10        0.04        6.54      7.86 o 
  -1 -11  10        0.51        5.16      8.04 o 
   0 -11  10        1.00        3.01      9.40 o 
   1 -11  10        0.11        8.39      6.84 o 
   2 -11  10        0.11        5.40      6.96 o 
   3 -11  10        0.00        6.48      6.07 o 
   4 -11  10        1.86        9.92      6.20 o 
   5 -11  10        0.66        0.60      6.08 o 
  -3 -10  10       13.25       26.96      8.61 o 
  -2 -10  10       26.94       21.12      9.37 o 
  -1 -10  10       38.68       31.41      9.50 o 
   0 -10  10      109.97      121.17      9.03 o 
   1 -10  10       70.89       88.30     10.43 o 
   2 -10  10      152.09      170.32     13.62 o 
   3 -10  10       52.78       51.37      9.07 o 
   4 -10  10       69.28       69.36      9.84 o 
   5 -10  10       16.46        7.40      8.27 o 
   6 -10  10       19.65       16.40      7.12 o 
  -4  -9  10        0.13        6.86      8.47 o 
  -3  -9  10       61.55       82.37     12.77 o 
  -2  -9  10        7.60       12.48      8.78 o 
  -1  -9  10       61.36       69.94     10.50 o 
   0  -9  10       73.43       56.47     35.95 o 
   1  -9  10       33.48       51.44      8.00 o 
   2  -9  10       48.15       51.49      8.91 o 
   3  -9  10       14.68       17.69      7.28 o 
   4  -9  10        7.42       16.98      6.24 o 
   5  -9  10       10.97       16.92      7.64 o 
   6  -9  10        3.33        0.59      6.19 o 
  -5  -8  10        6.06        5.36      8.63 o 
  -4  -8  10        0.05       23.66      9.66 o 
  -3  -8  10       24.86       17.15     10.79 o 
  -2  -8  10       16.81       42.22     10.47 o 
  -1  -8  10      212.62      208.94     13.65 o 
   0  -8  10       44.51       61.72      6.63 o 
   1  -8  10      218.41      237.63     13.06 o 
   2  -8  10      160.49      123.80      7.17 o 
   3  -8  10       79.00       79.41      9.71 o 
   4  -8  10       67.41       61.21      6.43 o 
   5  -8  10        5.08        5.77      6.58 o 
   6  -8  10        9.19        8.74      7.62 o 
   7  -8  10        0.07        3.76      5.87 o 
  -5  -7  10        1.18       10.51      8.43 o 
  -4  -7  10        0.98       12.33      6.44 o 
  -3  -7  10       13.31       19.37      7.88 o 
  -2  -7  10        3.06        5.49      6.42 o 
  -1  -7  10        0.70        1.63      6.01 o 
   0  -7  10        4.99        1.05      4.07 o 
   1  -7  10       28.55       27.65      6.06 o 
   2  -7  10        0.48        7.84      5.03 o 
   3  -7  10        9.97        2.78      4.54 o 
   4  -7  10        5.72        1.51      6.93 o 
   5  -7  10        0.52       10.32      5.35 o 
   6  -7  10        4.08        1.69      6.38 o 
   7  -7  10        1.62        1.60      6.20 o 
  -6  -6  10        1.10       14.60      7.45 o 
  -5  -6  10        2.26        8.48      8.48 o 
  -4  -6  10        0.08        7.92      6.79 o 
  -3  -6  10        0.55        3.72      6.62 o 
  -2  -6  10       22.24       14.92      6.35 o 
  -1  -6  10       30.01       31.45      6.10 o 
   0  -6  10        0.51        3.06      3.06 o 
   1  -6  10        8.76       15.15      4.83 o 
   2  -6  10        0.59        0.82      3.65 o 
   3  -6  10        0.00        0.85      3.77 o 
   4  -6  10       26.82       31.21      5.37 o 
   5  -6  10        0.50        6.13      5.16 o 
   6  -6  10        2.61       13.47      4.96 o 
   7  -6  10        0.13        6.26      4.94 o 
  -6  -5  10       19.24       18.45     11.18 o 
  -5  -5  10        2.06       13.79      6.76 o 
  -4  -5  10       50.87       83.17     10.22 o 
  -3  -5  10       21.75        8.72      6.76 o 
  -2  -5  10       11.22        8.81      5.47 o 
  -1  -5  10       33.19       31.83      6.17 o 
   0  -5  10       30.40       39.97      3.88 o 
   1  -5  10      250.16      296.16     11.63 o 
   2  -5  10        8.52       13.20      4.49 o 
   3  -5  10        7.00       12.87      4.32 o 
   4  -5  10       38.36       39.71      6.16 o 
   5  -5  10        0.47        0.00      5.83 o 
   6  -5  10        3.73        0.52      5.80 o 
   7  -5  10        0.06        0.00      4.81 o 
  -7  -4  10        0.68        8.94      8.94 o 
  -6  -4  10        1.60        0.83      8.03 o 
  -5  -4  10       14.17       19.45      6.74 o 
  -4  -4  10        5.75       15.54      6.97 o 
  -3  -4  10      102.51      109.39      9.65 o 
  -2  -4  10       14.74       16.03      6.00 o 
  -1  -4  10      268.31      312.05     12.25 o 
   0  -4  10       55.61       15.68     10.04 o 
   1  -4  10      596.90      662.89     16.22 o 
   2  -4  10       11.32       19.70      4.46 o 
   3  -4  10      125.81      132.19      8.79 o 
   4  -4  10       12.40       29.21      4.76 o 
   5  -4  10       23.51       14.55      6.32 o 
   6  -4  10        2.59        0.51      5.13 o 
   7  -4  10        0.92        1.99      6.13 o 
  -7  -3  10       11.30       11.10     10.07 o 
  -6  -3  10        6.78        6.74      7.68 o 
  -5  -3  10       15.30       11.08      7.53 o 
  -4  -3  10       19.03        4.20      7.09 o 
  -3  -3  10       32.81       21.22      6.13 o 
  -2  -3  10       37.80       42.56      5.99 o 
  -1  -3  10      113.73      131.68      7.87 o 
   0  -3  10      586.11      577.84     10.11 o 
   1  -3  10      115.34      101.95      6.84 o 
   2  -3  10      184.60      153.10      7.90 o 
   3  -3  10        8.07        0.36      3.49 o 
   4  -3  10        6.65        6.92      5.62 o 
   5  -3  10        2.16        1.38      5.00 o 
   6  -3  10        0.25        5.59      5.59 o 
   7  -3  10        1.01        0.50      4.84 o 
  -7  -2  10       16.36        6.06     11.26 o 
  -6  -2  10        0.00        7.35      6.52 o 
  -5  -2  10       55.95       44.88     10.09 o 
  -4  -2  10        7.24       14.53      5.30 o 
  -3  -2  10      683.20      667.86     18.44 o 
  -2  -2  10      167.18      178.43      9.23 o 
  -1  -2  10     1964.92     1961.76     25.18 o 
   0  -2  10      168.88      112.93     75.67 o 
   1  -2  10     2047.09     1765.09      2.87 o 
   2  -2  10       74.56       67.07      5.74 o 
   3  -2  10      194.69      219.73     10.30 o 
   4  -2  10        7.48        6.88      4.63 o 
   5  -2  10        1.29        1.85      5.25 o 
   6  -2  10        0.01        7.05      4.82 o 
   7  -2  10        0.94        2.46      5.51 o 
  -8  -1  10        0.25        5.10      6.18 o 
  -7  -1  10        1.51       14.00      7.77 o 
  -6  -1  10        0.05        0.69      6.72 o 
  -5  -1  10       19.51        5.40      6.35 o 
  -4  -1  10       47.04       32.81      5.92 o 
  -3  -1  10       30.16       27.04      4.70 o 
  -2  -1  10       30.27       24.38      3.58 o 
  -1  -1  10       11.23        6.88      3.17 o 
   0  -1  10       62.20       80.49      3.60 o 
   1  -1  10      506.74      491.22     11.78 o 
   2  -1  10        5.89        3.82      3.82 o 
   3  -1  10      152.12      171.33      8.77 o 
   4  -1  10        6.92       10.69      4.77 o 
   5  -1  10       30.41       27.59      6.76 o 
   6  -1  10       10.73        2.07      5.00 o 
   7  -1  10        3.65        0.99      4.82 o 
  -8   0  10        3.88       11.10      7.10 o 
  -7   0  10        2.75        3.34      8.26 o 
  -6   0  10       60.46       67.09      9.87 o 
  -5   0  10      145.81      187.80     12.75 o 
  -4   0  10      193.12      242.38     11.92 o 
  -3   0  10      412.49      485.77     13.53 o 
  -2   0  10     1917.67     2128.25     24.23 o 
  -1   0  10     2841.68     3237.70     27.49 o 
   0   0  10      798.46      930.37     17.46 o 
   1   0  10     1093.78     1235.15     19.63 o 
   2   0  10      260.80      161.30      3.57 o 
   3   0  10      501.24      594.53     15.91 o 
   4   0  10        0.04        5.59      5.08 o 
   5   0  10       52.34       45.94      7.86 o 
   6   0  10        0.13        6.26      6.26 o 
   7   0  10        2.22       10.64      4.89 o 
  -8   1  10        8.03        8.42      8.67 o 
  -7   1  10       20.90       22.35     10.24 o 
  -6   1  10        9.74       12.63      7.12 o 
  -5   1  10       32.83       22.06      6.57 o 
  -4   1  10        7.78        0.89      4.52 o 
  -3   1  10      296.56      307.76     11.75 o 
  -2   1  10      110.68      105.28      6.51 o 
  -1   1  10        6.40        9.80      3.09 o 
   0   1  10       12.28       21.29      2.45 o 
   1   1  10      138.52      133.20      6.94 o 
   2   1  10       89.09      107.46      7.01 o 
   3   1  10        2.33        1.16      4.28 o 
   4   1  10        3.74        2.80      5.71 o 
   5   1  10        9.32        5.34      6.76 o 
   6   1  10        0.47        6.99      6.99 o 
   7   1  10        1.70        0.51      6.05 o 
  -8   2  10       31.27       16.20     10.05 o 
  -7   2  10        0.25        3.27      9.28 o 
  -6   2  10      146.69      181.08     13.88 o 
  -5   2  10        2.75        2.12      6.47 o 
  -4   2  10      601.21      590.34     17.76 o 
  -3   2  10       35.54       39.61      5.13 o 
  -2   2  10     2463.27     2705.81     29.97 o 
  -1   2  10        1.16        2.15      3.64 o 
   0   2  10     1762.80     1421.45    916.27 o 
   1   2  10       31.08       26.74      4.71 o 
   2   2  10      840.71      957.01     20.20 o 
   3   2  10       13.12       13.79      5.91 o 
   4   2  10      107.38      116.07     10.17 o 
   5   2  10        3.57        1.16      6.25 o 
   6   2  10       23.10       14.08      7.60 o 
   7   2  10        1.64        3.06      6.48 o 
  -8   3  10        0.45        5.10      9.31 o 
  -7   3  10        0.27        5.70      8.02 o 
  -6   3  10        1.20        0.68      7.13 o 
  -5   3  10       16.51       11.44      6.73 o 
  -4   3  10       23.39       15.83      5.59 o 
  -3   3  10       11.66        0.73      4.88 o 
  -2   3  10        0.43        2.26      4.09 o 
  -1   3  10      479.76      501.75     13.15 o 
   0   3  10        0.52        0.47      2.49 o 
   1   3  10       91.51       92.07      7.03 o 
   2   3  10       60.62       52.16      6.75 o 
   3   3  10       30.68       28.86      6.45 o 
   4   3  10        6.04        2.79      5.99 o 
   5   3  10        1.06        1.23      7.22 o 
   6   3  10        0.95        0.59      5.51 o 
  -8   4  10        2.35        0.85      8.22 o 
  -7   4  10       25.36       17.05      9.84 o 
  -6   4  10       99.44       82.19     12.02 o 
  -5   4  10        8.02        9.65      7.07 o 
  -4   4  10      359.48      385.70     15.33 o 
  -3   4  10       56.35       58.77      5.92 o 
  -2   4  10      896.31      891.95     18.75 o 
  -1   4  10        2.70        2.35      4.43 o 
   0   4  10      556.72      585.23     10.92 o 
   1   4  10        0.13        0.78      4.93 o 
   2   4  10       61.66       92.02      8.80 o 
   3   4  10        0.03        6.31      6.31 o 
   4   4  10        0.65       17.37      5.25 o 
   5   4  10        2.77       17.65      6.49 o 
   6   4  10        2.13        7.01      6.07 o 
  -8   5  10        1.39       11.62      7.96 o 
  -7   5  10        0.70        1.62      8.13 o 
  -6   5  10        4.06       18.57      6.84 o 
  -5   5  10       10.11        2.99      6.40 o 
  -4   5  10        1.79        6.47      5.88 o 
  -3   5  10        3.96        1.28      4.40 o 
  -2   5  10      189.75      164.91      9.16 o 
  -1   5  10       37.45       29.06      5.68 o 
   0   5  10      129.41      106.58      5.87 o 
   1   5  10       15.20       22.04      5.33 o 
   2   5  10       72.92       78.73      8.65 o 
   3   5  10       16.71       24.71      7.98 o 
   4   5  10       29.68       26.36      8.00 o 
   5   5  10        5.14       16.37      6.96 o 
  -8   6  10        0.21        4.06      9.16 o 
  -7   6  10        0.69        8.95      8.95 o 
  -6   6  10       10.62       19.11      8.69 o 
  -5   6  10        3.98        6.33      5.52 o 
  -4   6  10        1.73        5.95      5.95 o 
  -3   6  10       12.39        7.61      4.89 o 
  -2   6  10       13.95       14.02      5.29 o 
  -1   6  10       27.56       38.18      5.94 o 
   0   6  10        0.14        2.78      3.72 o 
   1   6  10        3.55        1.49      4.83 o 
   2   6  10       19.29       27.46      7.15 o 
   3   6  10        1.47        6.08      6.08 o 
   4   6  10       10.42       17.40      7.32 o 
   5   6  10        1.02        6.07      6.92 o 
  -8   7  10        2.31        7.11      7.62 o 
  -7   7  10        0.69        9.75      9.95 o 
  -6   7  10        0.35        8.29      8.29 o 
  -5   7  10        0.11        5.37      6.66 o 
  -4   7  10       24.24       28.98      6.97 o 
  -3   7  10       24.11       13.80      6.42 o 
  -2   7  10        0.07        0.50      4.74 o 
  -1   7  10       13.30       13.24      6.53 o 
   0   7  10        9.78        4.90      4.16 o 
   1   7  10        2.21        6.76      6.76 o 
   2   7  10        3.41        5.58      6.88 o 
   3   7  10       11.44       13.12      7.24 o 
   4   7  10        0.83        3.24      7.57 o 
  -8   8  10       12.84        8.30      9.65 o 
  -7   8  10       64.69       62.80     11.67 o 
  -6   8  10       35.02       62.83     10.50 o 
  -5   8  10      211.17      199.79     15.65 o 
  -4   8  10        4.32       16.07      5.93 o 
  -3   8  10      559.00      536.50     20.36 o 
  -2   8  10        0.00        5.59      6.51 o 
  -1   8  10      433.52      450.21     18.57 o 
   0   8  10       36.60       49.98     11.52 o 
   1   8  10      300.05      307.85     17.71 o 
   2   8  10       10.94       23.05      7.72 o 
   3   8  10       60.69       48.52     10.17 o 
   4   8  10       12.05       24.53      8.37 o 
  -7   9  10       17.91       20.43     10.07 o 
  -6   9  10        7.56        4.71      9.62 o 
  -5   9  10       58.68       63.16     12.38 o 
  -4   9  10        4.85       22.09      8.51 o 
  -3   9  10       76.16       68.45     10.92 o 
  -2   9  10        3.23        2.48      7.62 o 
  -1   9  10       51.52       49.58     10.33 o 
   0   9  10        1.03        1.63      5.74 o 
   1   9  10        0.10        0.70      7.71 o 
   2   9  10        5.90        3.61      8.44 o 
   3   9  10        0.24        4.80      8.71 o 
  -7  10  10       23.68       16.43      8.90 o 
  -6  10  10       13.44       14.00      9.52 o 
  -5  10  10       90.21       66.94     11.43 o 
  -4  10  10       63.37       57.31     10.68 o 
  -3  10  10      181.75      193.22     14.31 o 
  -2  10  10      101.82      115.22     11.74 o 
  -1  10  10      147.11      137.48     14.48 o 
   0  10  10       51.98       68.47      7.81 o 
   1  10  10       37.42       45.65     10.88 o 
   2  10  10       13.22       17.51      8.76 o 
  -6  11  10        4.05       12.65      7.91 o 
  -5  11  10        4.24        8.60      8.60 o 
  -4  11  10        1.09       15.47      6.38 o 
  -3  11  10        1.44        2.85      7.73 o 
  -2  11  10        1.87        2.10      7.54 o 
  -1  11  10        0.77        0.00      7.84 o 
   0  11  10        1.66        0.61      5.98 o 
   1  11  10        0.34        5.22      7.93 o 
  -5  12  10        7.58        0.00      8.36 o 
  -4  12  10        5.02        7.13      7.35 o 
  -3  12  10        1.88        5.57      6.89 o 
  -2  12  10        0.10        0.70      7.42 o 
  -1  12  10        0.32        0.00      7.75 o 
   0  12  10        0.25        2.79      8.72 o 
  -1 -12  11        0.03        3.44      7.50 o 
   0 -12  11        8.22        6.42     14.75 o 
   1 -12  11        0.23        4.86      7.25 o 
   2 -12  11       12.14       22.19      7.09 o 
   3 -12  11        0.02        2.54      5.76 o 
   4 -12  11        3.38        6.58      6.58 o 
  -2 -11  11        0.68        3.64      8.01 o 
  -1 -11  11        2.11       11.14      6.44 o 
   0 -11  11        2.42        5.45      5.45 o 
   1 -11  11        3.48        7.06      8.53 o 
   2 -11  11        1.77        2.72      6.58 o 
   3 -11  11        9.50        9.04      6.96 o 
   4 -11  11        0.60        6.04      6.04 o 
   5 -11  11        3.44        8.14      5.57 o 
  -3 -10  11        9.18        6.00      8.75 o 
  -2 -10  11        0.35        0.00      8.96 o 
  -1 -10  11        3.63        9.64      8.16 o 
   0 -10  11        3.43        4.01      5.33 o 
   1 -10  11        8.77        4.05      7.42 o 
   2 -10  11        0.00        1.31      7.35 o 
   3 -10  11        8.86       13.07      6.73 o 
   4 -10  11        0.06        6.02      6.55 o 
   5 -10  11       13.24        5.97      6.48 o 
   6 -10  11        0.01        0.00      5.27 o 
  -4  -9  11       14.32       18.28      9.15 o 
  -3  -9  11        6.71       16.30      7.72 o 
  -2  -9  11       25.27       32.09      8.61 o 
  -1  -9  11       42.59       42.07     11.39 o 
   0  -9  11       38.25       34.43      7.44 o 
   1  -9  11       11.93       22.98      7.16 o 
   2  -9  11        2.41        1.19      5.80 o 
   3  -9  11        1.12        5.19      5.57 o 
   4  -9  11        3.03        0.00      6.01 o 
   5  -9  11        1.67        6.55      6.55 o 
   6  -9  11        1.95        3.97      6.78 o 
  -5  -8  11        7.79        9.13      8.74 o 
  -4  -8  11        6.47        6.32      9.56 o 
  -3  -8  11       59.76       49.85     12.00 o 
  -2  -8  11       41.21       54.26     10.08 o 
  -1  -8  11      186.63      191.50     13.77 o 
   0  -8  11      101.54       82.62     67.41 o 
   1  -8  11       69.29       72.10      9.18 o 
   2  -8  11      123.29      140.27     11.36 o 
   3  -8  11        2.93        7.26      6.27 o 
   4  -8  11        8.74       13.58      6.80 o 
   5  -8  11        3.36       10.73      6.21 o 
   6  -8  11        0.25        5.83      5.83 o 
   7  -8  11        0.79        6.79      6.79 o 
  -5  -7  11        0.39        1.60      8.64 o 
  -4  -7  11        1.11        6.95      8.14 o 
  -3  -7  11        0.81        5.62      7.16 o 
  -2  -7  11        0.52       10.63      6.29 o 
  -1  -7  11        0.65        6.00      6.00 o 
   0  -7  11        9.72       10.25      4.16 o 
   1  -7  11        0.00        1.46      5.29 o 
   2  -7  11       49.00       48.80      7.86 o 
   3  -7  11       39.01       32.07      7.44 o 
   4  -7  11       68.56       65.09      8.43 o 
   5  -7  11       51.91       46.60      7.92 o 
   6  -7  11       18.17       10.33      7.79 o 
   7  -7  11       30.85       30.24      7.10 o 
  -6  -6  11        0.09        8.01      7.26 o 
  -5  -6  11       11.62        7.15      9.03 o 
  -4  -6  11        0.44        6.49      7.18 o 
  -3  -6  11       24.82       37.91      8.04 o 
  -2  -6  11       25.03        9.94      7.41 o 
  -1  -6  11        0.70        7.37      5.17 o 
   0  -6  11      137.69       91.86     65.79 o 
   1  -6  11        2.44        3.01      4.37 o 
   2  -6  11      170.82      181.93     10.09 o 
   3  -6  11        4.19        3.90      4.30 o 
   4  -6  11       30.54       55.90      6.29 o 
   5  -6  11        2.54        5.58      5.24 o 
   6  -6  11        0.93        0.53      5.48 o 
   7  -6  11        0.32        4.95      5.24 o 
  -6  -5  11        8.26       17.95      8.16 o 
  -5  -5  11        9.99        5.23      8.64 o 
  -4  -5  11      110.48       88.13     12.44 o 
  -3  -5  11       58.38       71.27      8.49 o 
  -2  -5  11      110.54      108.86      9.62 o 
  -1  -5  11       17.53       16.82      5.23 o 
   0  -5  11       90.59      109.38      5.67 o 
   1  -5  11      173.52      203.70     10.02 o 
   2  -5  11        0.36        3.48      3.60 o 
   3  -5  11      176.83      174.74      9.96 o 
   4  -5  11        0.66        2.65      4.61 o 
   5  -5  11       59.57       60.60      7.68 o 
   6  -5  11        0.01        1.01      5.75 o 
   7  -5  11        7.72        2.91      5.45 o 
  -7  -4  11        2.19        9.00      8.22 o 
  -6  -4  11        1.91        8.25      8.25 o 
  -5  -4  11        0.03        1.36      6.60 o 
  -4  -4  11        3.23        7.07      6.46 o 
  -3  -4  11       11.49       17.68      5.08 o 
  -2  -4  11       51.18       36.57      6.91 o 
  -1  -4  11       55.41       47.42      5.55 o 
   0  -4  11       58.31       58.31      4.47 o 
   1  -4  11        2.87        1.73      3.70 o 
   2  -4  11       91.84      105.85      7.30 o 
   3  -4  11        0.02        3.81      3.81 o 
   4  -4  11        0.49        4.69      4.79 o 
   5  -4  11        0.03        5.18      5.00 o 
   6  -4  11        0.35        2.98      5.18 o 
   7  -4  11        0.14        5.26      5.52 o 
  -7  -3  11        9.00        6.33      9.38 o 
  -6  -3  11       13.86       13.93      7.49 o 
  -5  -3  11       64.53       61.41      9.20 o 
  -4  -3  11       13.12        9.35      6.15 o 
  -3  -3  11       49.55       61.21      7.70 o 
  -2  -3  11      149.96      139.83      9.40 o 
  -1  -3  11      200.13      224.51     10.33 o 
   0  -3  11       28.87       22.33      2.93 o 
   1  -3  11        5.82        3.44      3.44 o 
   2  -3  11       17.76       30.68      4.61 o 
   3  -3  11       10.92       20.92      4.96 o 
   4  -3  11       33.43       43.30      6.64 o 
   5  -3  11        0.10        4.19      5.28 o 
   6  -3  11        1.93        6.93      4.58 o 
   7  -3  11        0.00        2.38      4.96 o 
  -7  -2  11       37.34       26.74      9.96 o 
  -6  -2  11       13.19       13.60      7.70 o 
  -5  -2  11      189.22      156.88     13.26 o 
  -4  -2  11       69.65       66.53      8.69 o 
  -3  -2  11     1113.45     1053.85     22.79 o 
  -2  -2  11      481.83      456.46     13.76 o 
  -1  -2  11     2037.58     1996.28     26.27 o 
   0  -2  11        9.76        7.74      2.45 o 
   1  -2  11     1442.91     1416.95     21.88 o 
   2  -2  11        0.49        1.57      3.99 o 
   3  -2  11        5.31        1.80      4.47 o 
   4  -2  11        1.89        4.99      5.18 o 
   5  -2  11        2.62        3.75      5.18 o 
   6  -2  11        2.02        4.49      4.97 o 
   7  -2  11        2.59        1.91      5.05 o 
  -8  -1  11        4.15       11.63      6.85 o 
  -7  -1  11        0.01        7.74      7.26 o 
  -6  -1  11       22.35       13.03      7.87 o 
  -5  -1  11       28.53       14.07      6.59 o 
  -4  -1  11       10.33       16.57      5.41 o 
  -3  -1  11      484.39      449.08     13.57 o 
  -2  -1  11       13.68       16.19      3.85 o 
  -1  -1  11      876.48      892.79     16.24 o 
   0  -1  11        7.50        2.59      2.59 o 
   1  -1  11      727.30      519.90      3.09 o 
   2  -1  11      158.79      153.97      8.67 o 
   3  -1  11       33.58       44.71      6.41 o 
   4  -1  11       43.59       49.17      6.92 o 
   5  -1  11        1.39        0.00      5.79 o 
   6  -1  11       35.88       29.21      7.58 o 
   7  -1  11        0.28        4.82      5.24 o 
  -8   0  11        7.67        4.27      7.80 o 
  -7   0  11        3.32       14.64      6.85 o 
  -6   0  11        5.06       18.63      7.28 o 
  -5   0  11        1.67        7.43      7.02 o 
  -4   0  11       44.71       60.17      6.34 o 
  -3   0  11        5.03        0.66      4.79 o 
  -2   0  11       78.09       72.03      5.97 o 
  -1   0  11        0.02        5.22      5.22 o 
   2   0  11       46.70       22.82      7.39 o 
   3   0  11        5.73        3.00      5.38 o 
   4   0  11        0.00        3.56      4.71 o 
   5   0  11       12.89       29.89      6.67 o 
   6   0  11        0.67        2.13      5.88 o 
   7   0  11        1.78        6.30      6.30 o 
  -8   1  11        1.78        6.03      9.64 o 
  -7   1  11       17.18       19.87      9.96 o 
  -6   1  11       51.16       50.65      9.18 o 
  -5   1  11       36.04       29.77      7.76 o 
  -4   1  11      147.11      139.25     10.40 o 
  -3   1  11      403.33      419.69     13.69 o 
  -2   1  11      643.81      679.48     15.19 o 
  -1   1  11      442.10      406.69     11.05 o 
   0   1  11      192.63      178.26      9.97 o 
   1   1  11      154.89      163.60      8.18 o 
   2   1  11       39.50       33.07      5.31 o 
   3   1  11       11.41       20.27      5.47 o 
   4   1  11        6.39        1.92      6.50 o 
   5   1  11        2.13        6.48      5.61 o 
   6   1  11        1.60        5.56      5.38 o 
   7   1  11        0.27        0.98      5.15 o 
  -8   2  11       13.26       18.97      9.36 o 
  -7   2  11        1.30        5.65      7.69 o 
  -6   2  11      120.72      115.59     11.94 o 
  -5   2  11       33.36       39.11      7.61 o 
  -4   2  11      314.07      310.17     14.28 o 
  -3   2  11       89.00       84.16      7.09 o 
  -2   2  11     2211.92     2307.87     28.60 o 
  -1   2  11      444.99      431.50     12.18 o 
   0   2  11     1050.83     1078.70     13.18 o 
   1   2  11      452.32      432.51     13.23 o 
   2   2  11      257.42      279.09     11.95 o 
   3   2  11       17.77       20.19      6.54 o 
   4   2  11       24.70       31.92      8.32 o 
   5   2  11        0.57        5.76      5.76 o 
   6   2  11        1.63        4.02      7.01 o 
  -8   3  11       15.03       21.43      9.88 o 
  -7   3  11        7.85        5.68     10.11 o 
  -6   3  11       34.32       28.13      8.87 o 
  -5   3  11      103.63      108.07     10.28 o 
  -4   3  11      161.07      146.20     10.04 o 
  -3   3  11        3.39       10.92      3.53 o 
  -2   3  11        1.94        7.21      4.33 o 
  -1   3  11        2.73        1.60      3.41 o 
   0   3  11       42.20       50.31      7.30 o 
   1   3  11      123.64      106.07      7.45 o 
   2   3  11       21.20       33.94      5.62 o 
   3   3  11       19.40       10.93      7.57 o 
   4   3  11        8.95        9.65      6.93 o 
   5   3  11        4.19        6.68      8.43 o 
   6   3  11        3.42        6.35      5.80 o 
  -8   4  11       12.60       19.50      8.77 o 
  -7   4  11        1.76       11.42      8.08 o 
  -6   4  11       38.44       40.84      8.90 o 
  -5   4  11       10.11       17.46      7.13 o 
  -4   4  11        0.40        3.87      6.11 o 
  -3   4  11        4.35        3.72      4.91 o 
  -2   4  11        1.71        1.86      3.97 o 
  -1   4  11      309.87      328.92     11.85 o 
   0   4  11       95.26       91.93     11.34 o 
   1   4  11       30.90       27.16      6.37 o 
   2   4  11        5.12        8.05      4.89 o 
   3   4  11        7.82       19.04      6.23 o 
   4   4  11        4.65        8.45      6.16 o 
   5   4  11        0.31        2.49      6.33 o 
   6   4  11        0.24        3.34      5.80 o 
  -8   5  11       10.32        9.95      9.95 o 
  -7   5  11        0.78        0.83      8.95 o 
  -6   5  11       49.28       51.47     10.32 o 
  -5   5  11        6.43       17.16      6.32 o 
  -4   5  11       54.23       32.09      8.05 o 
  -3   5  11        8.40       11.70      4.84 o 
  -2   5  11      160.51      155.52      9.40 o 
  -1   5  11      114.36      108.81      8.10 o 
   0   5  11       34.88       32.64      5.34 o 
   1   5  11       95.47       97.78      8.73 o 
   2   5  11       66.21       66.56      8.34 o 
   3   5  11       75.04       71.63     10.00 o 
   4   5  11        6.57        7.39      7.39 o 
   5   5  11        4.46        2.46      7.32 o 
  -8   6  11        1.89        2.46      9.07 o 
  -7   6  11        6.03        7.41      8.66 o 
  -6   6  11       18.91       19.46      8.85 o 
  -5   6  11        0.65       13.64      7.03 o 
  -4   6  11       99.87      115.07     10.31 o 
  -3   6  11        5.84        3.48      5.28 o 
  -2   6  11      173.81      174.07     10.21 o 
  -1   6  11       82.49       89.00      8.20 o 
   0   6  11      122.80      116.80      6.60 o 
   1   6  11       28.66       22.46      7.15 o 
   2   6  11        1.29        2.31      5.77 o 
   3   6  11       19.14       30.66      7.53 o 
   4   6  11        0.14        8.07      8.07 o 
   5   6  11        1.09        3.52      6.41 o 
  -8   7  11        3.87       19.00      9.50 o 
  -7   7  11        3.94        9.03     10.48 o 
  -6   7  11        0.01       23.89      7.35 o 
  -5   7  11        1.53       11.72      7.51 o 
  -4   7  11        6.70       15.27      7.66 o 
  -3   7  11        9.86        7.19      7.19 o 
  -2   7  11       94.76       95.80     10.14 o 
  -1   7  11       14.43        1.02      6.56 o 
   0   7  11      114.60      115.16      8.02 o 
   1   7  11       16.31       32.93      7.53 o 
   2   7  11       34.60       30.39     10.17 o 
   3   7  11       16.93       18.41      9.48 o 
   4   7  11       15.83       32.97      7.40 o 
  -8   8  11        1.75        3.78      9.57 o 
  -7   8  11       55.17       47.08     11.53 o 
  -6   8  11        0.22        9.45      9.45 o 
  -5   8  11      104.54      121.40     12.44 o 
  -4   8  11       20.91       19.83      7.93 o 
  -3   8  11      268.15      208.97     15.30 o 
  -2   8  11       18.40       17.93      7.52 o 
  -1   8  11      126.78      121.86     12.91 o 
   0   8  11       14.24       19.43      6.43 o 
   1   8  11       35.85       37.35      9.83 o 
   2   8  11        0.73        1.36      7.96 o 
   3   8  11       13.41        6.76      8.65 o 
   4   8  11        0.06        2.43      7.48 o 
  -7   9  11        0.00        0.79      8.89 o 
  -6   9  11       68.05      111.18     13.10 o 
  -5   9  11        0.35       11.34      8.19 o 
  -4   9  11       28.02       30.38      9.35 o 
  -3   9  11       13.81        4.63      8.47 o 
  -2   9  11       17.27        7.64      7.94 o 
  -1   9  11        0.31        5.22      6.05 o 
   0   9  11        0.00        2.35      4.61 o 
   1   9  11        0.29        2.86      8.06 o 
   2   9  11        1.24        4.30      7.84 o 
   3   9  11        0.40       14.02      7.41 o 
  -7  10  11        0.00        1.48      9.01 o 
  -6  10  11        2.87        7.82      8.05 o 
  -5  10  11        3.32        6.93      8.95 o 
  -4  10  11       20.66       26.54      9.72 o 
  -3  10  11        1.46        3.52      8.23 o 
  -2  10  11        7.89        8.16      8.50 o 
  -1  10  11       25.42       31.22      8.22 o 
   0  10  11       15.98       27.64      6.29 o 
   1  10  11       12.20       33.54      8.47 o 
   2  10  11        1.75       16.41      6.96 o 
  -6  11  11        6.51        5.94      8.20 o 
  -5  11  11        3.87       15.89      7.52 o 
  -4  11  11       10.71        7.43      8.65 o 
  -3  11  11        0.05        4.31      8.25 o 
  -2  11  11       32.27       37.95      8.78 o 
  -1  11  11        0.04        5.90      7.74 o 
   0  11  11        9.81        9.60     11.26 o 
   1  11  11        7.53        5.86      8.47 o 
  -5  12  11       20.99       17.66      7.77 o 
  -4  12  11        7.13        9.23      7.82 o 
  -3  12  11       16.16       11.12      7.92 o 
  -2  12  11        0.06        8.55      8.55 o 
  -1  12  11        7.02        4.32      7.27 o 
   0  12  11        0.21        3.68      5.44 o 
   0 -12  12        0.94        1.51      5.16 o 
   1 -12  12        1.78        4.83      7.42 o 
   2 -12  12        2.33        6.88      6.88 o 
   3 -12  12        0.42       13.73      5.86 o 
   4 -12  12        4.46        8.96      5.43 o 
  -2 -11  12        1.25        7.66      7.66 o 
  -1 -11  12        1.64        3.69      5.96 o 
   0 -11  12        2.60        5.89      5.47 o 
   1 -11  12        3.03        5.68      7.03 o 
   2 -11  12        0.03        6.80      5.93 o 
   3 -11  12        2.64        4.49      6.51 o 
   4 -11  12        0.41        2.34      5.68 o 
   5 -11  12        3.52        8.29      6.28 o 
  -3 -10  12        3.48        6.70      8.45 o 
  -2 -10  12       39.47       18.28     10.56 o 
  -1 -10  12        8.51       20.90      7.23 o 
   0 -10  12       49.41       50.24      7.58 o 
   1 -10  12        2.28        5.49      7.20 o 
   2 -10  12       29.32       13.79      8.13 o 
   3 -10  12        0.18        5.61      5.82 o 
   4 -10  12       14.48        1.18      7.54 o 
   5 -10  12        1.84        6.31      6.47 o 
   6 -10  12        2.08        6.79      4.98 o 
  -4  -9  12        0.75        5.26      8.00 o 
  -3  -9  12        1.90        6.98      8.79 o 
  -2  -9  12        5.45       13.53      8.83 o 
  -1  -9  12        9.22       10.66      6.85 o 
   0  -9  12       33.48        2.58     14.06 o 
   1  -9  12       18.70       26.07      8.22 o 
   2  -9  12       15.59       22.56      6.19 o 
   3  -9  12       23.89       31.54      7.71 o 
   4  -9  12        0.06        6.84      6.25 o 
   5  -9  12        5.55        1.72      6.62 o 
   6  -9  12        0.09        5.59      5.59 o 
  -5  -8  12       46.02       15.63     10.08 o 
  -4  -8  12       25.38        4.71     11.02 o 
  -3  -8  12      150.15      139.41     15.50 o 
  -2  -8  12       45.81       74.70     10.73 o 
  -1  -8  12       76.52       81.16     11.00 o 
   0  -8  12      102.62      117.82     26.08 o 
   1  -8  12       11.78        9.17      7.51 o 
   2  -8  12       12.23        2.76      6.03 o 
   3  -8  12        1.68        2.66      6.09 o 
   4  -8  12        1.16        0.00      6.86 o 
   5  -8  12        1.69        8.83      5.84 o 
   6  -8  12        1.54        1.61      4.82 o 
  -5  -7  12       21.78       40.07      9.33 o 
  -4  -7  12        0.40       10.74      7.83 o 
  -3  -7  12        3.50        1.42      8.00 o 
  -2  -7  12       23.41        6.38      9.21 o 
  -1  -7  12        4.64        3.47      7.49 o 
   0  -7  12       84.52       63.13     51.05 o 
   1  -7  12       47.51       50.39      8.77 o 
   2  -7  12      221.51      262.33     13.64 o 
   3  -7  12      104.20      105.00     10.48 o 
   4  -7  12       53.47       42.38      8.47 o 
   5  -7  12       66.16       67.94      8.70 o 
   6  -7  12        9.13        7.86      7.96 o 
   7  -7  12       11.70        8.04      5.89 o 
  -6  -6  12        8.13       17.74      8.42 o 
  -5  -6  12        2.71       17.86      7.32 o 
  -4  -6  12       25.97       23.72      8.71 o 
  -3  -6  12        8.79       11.55      7.20 o 
  -2  -6  12      190.56      196.61     12.74 o 
  -1  -6  12       82.84       75.50      8.06 o 
   0  -6  12      149.01      154.10      7.47 o 
   1  -6  12        3.09        5.43      4.96 o 
   2  -6  12       57.74       78.08      8.04 o 
   3  -6  12        6.28        5.02      5.02 o 
   4  -6  12       11.50       12.78      5.73 o 
   5  -6  12        1.72        0.00      4.92 o 
   6  -6  12       20.99       23.42      5.67 o 
   7  -6  12        1.34        5.62      5.01 o 
  -6  -5  12        8.28        2.32      9.38 o 
  -5  -5  12        0.98        8.60      8.60 o 
  -4  -5  12       24.53       28.26      8.69 o 
  -3  -5  12        5.33        3.45      7.34 o 
  -2  -5  12        0.21        2.02      6.35 o 
  -1  -5  12        0.30        7.24      5.04 o 
   0  -5  12       13.73       12.66      3.61 o 
   1  -5  12       39.81       29.25      5.81 o 
   2  -5  12       40.64       36.92      6.68 o 
   3  -5  12        2.48        1.66      4.67 o 
   4  -5  12        1.65       13.48      4.40 o 
   5  -5  12       11.80        5.80      6.15 o 
   6  -5  12        6.82        5.46      6.06 o 
   7  -5  12       10.50        7.41      5.40 o 
  -7  -4  12        0.12        7.42      9.33 o 
  -6  -4  12        9.28        0.73      7.18 o 
  -5  -4  12        0.03        0.68      7.02 o 
  -4  -4  12        6.58       16.94      5.87 o 
  -3  -4  12        1.63        1.58      5.97 o 
  -2  -4  12       12.77        3.64      5.39 o 
  -1  -4  12        9.28        7.70      4.46 o 
   0  -4  12      160.26      141.45      6.92 o 
   1  -4  12       11.22       22.90      5.15 o 
   2  -4  12       65.12       49.14      3.69 o 
   3  -4  12        0.30        0.79      3.82 o 
   4  -4  12       26.71       32.93      5.97 o 
   5  -4  12        0.97        1.89      4.72 o 
   6  -4  12        0.30        1.47      5.15 o 
   7  -4  12        0.50        4.12      3.97 o 
  -7  -3  12        8.34        7.53      8.25 o 
  -6  -3  12        0.18        0.69      7.28 o 
  -5  -3  12       12.96       13.02      8.34 o 
  -4  -3  12        9.12        5.66      5.98 o 
  -3  -3  12       85.94      103.00      9.00 o 
  -2  -3  12       12.62        9.81      4.47 o 
  -1  -3  12      102.11       78.46      6.99 o 
   0  -3  12        0.48        7.10      3.55 o 
   1  -3  12      105.74       91.40      7.02 o 
   2  -3  12        0.55       15.22      3.91 o 
   3  -3  12      106.28      121.38      8.39 o 
   4  -3  12        0.19        7.67      4.04 o 
   5  -3  12        8.69        7.50      5.21 o 
   6  -3  12        1.51        5.62      5.62 o 
   7  -3  12        0.09        0.46      4.86 o 
  -7  -2  12        8.60        3.45      7.90 o 
  -6  -2  12       21.27       22.70      8.28 o 
  -5  -2  12       46.32       42.08      8.59 o 
  -4  -2  12      115.62      122.83     10.50 o 
  -3  -2  12        2.94        4.95      4.29 o 
  -2  -2  12        0.01        4.22      4.04 o 
  -1  -2  12        0.00        4.78      4.78 o 
   0  -2  12       71.98       44.84     33.87 o 
   1  -2  12      237.98      219.85      9.48 o 
   2  -2  12       40.66       31.43      4.79 o 
   3  -2  12      145.71      134.83      8.90 o 
   4  -2  12        3.17        2.55      4.90 o 
   5  -2  12       13.90        3.32      5.47 o 
   6  -2  12        0.52        0.50      4.97 o 
   7  -2  12        0.06        0.46      5.18 o 
  -8  -1  12        3.27        0.00      7.83 o 
  -7  -1  12        0.28        9.26      7.55 o 
  -6  -1  12        3.65        5.74      7.24 o 
  -5  -1  12       38.48       40.35      7.39 o 
  -4  -1  12      123.16      123.54      9.56 o 
  -3  -1  12        6.16        3.90      5.12 o 
  -2  -1  12      447.12      409.72     12.78 o 
  -1  -1  12        2.64        8.38      4.43 o 
   0  -1  12     2433.21     2208.21     45.83 o 
   1  -1  12      159.54      120.64      7.82 o 
   2  -1  12     1395.47     1293.71     22.33 o 
   3  -1  12       14.33       25.68      5.51 o 
   4  -1  12      408.08      396.71     15.19 o 
   5  -1  12        6.06        5.38      5.85 o 
   6  -1  12       65.43       71.62      8.39 o 
   7  -1  12        2.32        2.32      5.11 o 
  -8   0  12        0.62        2.38      7.88 o 
  -7   0  12        0.66        4.55      8.11 o 
  -6   0  12        6.41        9.17      8.84 o 
  -5   0  12        3.72        9.14      6.04 o 
  -4   0  12       16.95       26.81      5.92 o 
  -3   0  12       10.31       16.01      4.32 o 
  -2   0  12        0.00        0.29      3.27 o 
  -1   0  12      198.74      277.46      9.52 o 
   0   0  12      222.43      227.21      6.23 o 
   1   0  12       56.19       12.99     12.99 o 
   2   0  12        2.51        5.58      5.58 o 
   3   0  12      157.39      131.73      4.41 o 
   4   0  12        0.65        5.06      5.14 o 
   5   0  12       71.59       82.64      9.40 o 
   6   0  12        6.44        6.32      6.71 o 
   7   0  12       16.56       12.16      5.99 o 
  -8   1  12        6.64       14.91      9.30 o 
  -7   1  12       15.08        3.85      9.58 o 
  -6   1  12       39.14       17.74      8.58 o 
  -5   1  12       36.43       37.76      7.23 o 
  -4   1  12      370.92      373.60     15.30 o 
  -3   1  12      501.64      440.20     14.71 o 
  -2   1  12      689.64      685.00     15.78 o 
  -1   1  12      542.20      465.09     12.99 o 
   0   1  12     1767.62     1714.85     34.08 o 
   1   1  12      595.04      527.06     14.69 o 
   2   1  12      368.70      344.40     12.87 o 
   3   1  12       49.84       39.54      7.17 o 
   4   1  12       74.71       65.18      8.12 o 
   5   1  12       22.43       33.21      7.33 o 
   6   1  12        3.54        2.73      6.43 o 
  -8   2  12        0.03        5.06      9.24 o 
  -7   2  12        0.87       21.31      7.36 o 
  -6   2  12        1.42        8.97      8.97 o 
  -5   2  12        3.03        6.47      6.47 o 
  -4   2  12        7.47        2.38      5.67 o 
  -3   2  12       10.50        8.67      4.89 o 
  -2   2  12       50.18       50.64      6.19 o 
  -1   2  12      158.39      148.31      8.05 o 
   0   2  12        1.79        4.15      3.02 o 
   1   2  12       19.12       12.69      4.62 o 
   2   2  12       23.07        3.19      4.06 o 
   3   2  12       19.07       22.88      6.08 o 
   4   2  12        0.24        2.14      6.19 o 
   5   2  12        0.07        2.88      6.01 o 
   6   2  12        0.16        0.00      5.29 o 
  -8   3  12        2.05        3.39      8.97 o 
  -7   3  12        6.15        5.63      8.63 o 
  -6   3  12        5.61        7.61      6.53 o 
  -5   3  12        0.04        1.16      6.44 o 
  -4   3  12        5.11        7.73      5.39 o 
  -3   3  12       18.33       22.66      4.75 o 
  -2   3  12       43.93       41.17      5.63 o 
  -1   3  12        8.99        1.02      4.32 o 
   0   3  12       70.40       59.29      5.35 o 
   1   3  12       15.02       14.32      4.84 o 
   2   3  12      119.97      118.36      9.28 o 
   3   3  12        0.42        5.65      5.46 o 
   4   3  12       11.06        0.58      6.88 o 
   5   3  12        0.53        0.60      7.18 o 
   6   3  12        1.00        7.77      5.50 o 
  -8   4  12        0.41        0.84      8.81 o 
  -7   4  12       29.94       35.04      8.73 o 
  -6   4  12       10.79       15.67      8.12 o 
  -5   4  12       27.72       19.16      6.77 o 
  -4   4  12        2.40        9.08      5.24 o 
  -3   4  12      160.59      116.15      8.64 o 
  -2   4  12       13.13       12.25      4.76 o 
  -1   4  12      113.20      110.42      7.81 o 
   0   4  12        0.09        0.19      3.14 o 
   1   4  12        6.75        9.12      4.81 o 
   2   4  12        1.34        1.47      5.19 o 
   3   4  12        0.04        0.56      5.83 o 
   4   4  12        0.81        6.68      6.68 o 
   5   4  12        1.57        7.23      7.23 o 
   6   4  12        0.45        5.29      5.29 o 
  -8   5  12       22.09        7.51      9.90 o 
  -7   5  12       11.29        9.05     10.24 o 
  -6   5  12       24.43        8.83      9.37 o 
  -5   5  12       76.20       77.46     10.87 o 
  -4   5  12      106.07       81.84     10.07 o 
  -3   5  12       29.77       34.50      6.45 o 
  -2   5  12       31.84       55.17      6.57 o 
  -1   5  12       89.49       75.31      7.81 o 
   0   5  12       26.42       37.21      7.63 o 
   1   5  12        8.66       10.70      6.15 o 
   2   5  12        3.32        4.88      6.17 o 
   3   5  12        1.80        2.99      6.18 o 
   4   5  12        0.01        5.64      7.44 o 
   5   5  12        0.59        5.36      6.61 o 
  -8   6  12       11.12        9.00      8.68 o 
  -7   6  12       10.87       14.90     10.34 o 
  -6   6  12       21.68       18.99     10.72 o 
  -5   6  12        0.00        1.33      6.04 o 
  -4   6  12      142.13      130.83     11.18 o 
  -3   6  12        8.37        4.15      5.88 o 
  -2   6  12       48.89       50.25      7.88 o 
  -1   6  12       32.71       29.90      6.83 o 
   0   6  12       39.64       38.07      7.40 o 
   1   6  12        6.15        9.24      6.08 o 
   2   6  12        0.65        1.78      5.91 o 
   3   6  12        1.86        1.27      6.86 o 
   4   6  12        5.69        4.41      7.59 o 
   5   6  12        0.27        1.68      5.90 o 
  -8   7  12        8.89        8.69     10.93 o 
  -7   7  12        2.52        8.26     10.26 o 
  -6   7  12       43.71       35.98     12.37 o 
  -5   7  12       16.71       26.11      9.96 o 
  -4   7  12      359.34      391.97     18.17 o 
  -3   7  12        0.20        8.25      8.25 o 
  -2   7  12      550.33      572.78     20.64 o 
  -1   7  12       41.31       56.01      8.62 o 
   0   7  12      512.87      542.57     14.40 o 
   1   7  12       15.50       14.54      8.25 o 
   2   7  12       82.12       77.82     12.02 o 
   3   7  12       14.97       10.51      8.30 o 
   4   7  12       10.73       28.99      7.97 o 
  -7   8  12       19.28        8.16     10.88 o 
  -6   8  12       29.82       38.31     12.37 o 
  -5   8  12       35.45       27.44     10.93 o 
  -4   8  12       41.69       27.84      9.53 o 
  -3   8  12        9.30       11.31      7.70 o 
  -2   8  12       69.72       64.01      9.59 o 
  -1   8  12       13.19       12.04      7.42 o 
   0   8  12        0.80        3.55      6.66 o 
   1   8  12        2.40        8.51      8.51 o 
   2   8  12        0.08        5.48      8.61 o 
   3   8  12        0.93        9.97      7.88 o 
  -7   9  12        2.02        7.88      9.52 o 
  -6   9  12       23.83       24.03     10.75 o 
  -5   9  12        0.34        6.91      8.73 o 
  -4   9  12       56.80       34.60     10.15 o 
  -3   9  12        0.35        2.03      7.34 o 
  -2   9  12       97.46       88.02     10.53 o 
  -1   9  12        4.05        7.34      7.86 o 
   0   9  12       31.80       37.36      5.89 o 
   1   9  12        2.52        9.25      9.25 o 
   2   9  12        9.53        1.41      7.86 o 
   3   9  12        1.73        7.62      7.62 o 
  -7  10  12        2.56        1.48      7.83 o 
  -6  10  12       12.03       18.79      9.60 o 
  -5  10  12        1.17       20.95      8.40 o 
  -4  10  12        5.43        1.48      9.38 o 
  -3  10  12        1.71        6.42      7.10 o 
  -2  10  12        0.43        4.14      7.56 o 
  -1  10  12        8.13       11.49      7.39 o 
   0  10  12        4.41        0.14      5.84 o 
   1  10  12        3.11       10.32      8.34 o 
   2  10  12        7.43        5.54      7.83 o 
  -6  11  12        0.32        2.20      8.35 o 
  -5  11  12        1.16        8.24      8.24 o 
  -4  11  12        0.07        8.19      7.48 o 
  -3  11  12        0.34        9.38      7.53 o 
  -2  11  12        1.37       11.23      7.22 o 
  -1  11  12        4.14       19.16      8.14 o 
   0  11  12        1.37        5.98      5.98 o 
   1  11  12        4.83        2.13      6.86 o 
  -5  12  12        0.13        1.39      6.46 o 
  -4  12  12        0.00        1.40      7.57 o 
  -3  12  12        1.15        2.76      8.03 o 
  -2  12  12        1.29        0.69      7.10 o 
  -1  12  12        0.21        7.78      6.20 o 
   0 -12  13        0.79        0.49      8.98 o 
   1 -12  13        0.31        7.91      7.91 o 
   2 -12  13        2.11        8.52      5.83 o 
   3 -12  13        0.34        6.69      7.48 o 
  -2 -11  13        0.10        2.87      7.10 o 
  -1 -11  13        0.13        2.22      7.58 o 
   0 -11  13        4.52        2.26      5.73 o 
   1 -11  13        0.01        3.57      6.94 o 
   2 -11  13        3.36        8.82      6.26 o 
   3 -11  13        1.42        4.44      5.42 o 
   4 -11  13        1.01        9.03      5.65 o 
  -3 -10  13        0.00        2.22      6.90 o 
  -2 -10  13       18.22       10.72      9.43 o 
  -1 -10  13        7.05       22.63      7.14 o 
   0 -10  13       11.93        9.78     16.71 o 
   1 -10  13       10.99       16.69      7.61 o 
   2 -10  13       17.91        9.27      8.16 o 
   3 -10  13       12.12       11.21      5.92 o 
   4 -10  13        5.17        7.51      7.51 o 
   5 -10  13        1.39        5.39      5.39 o 
  -4  -9  13        0.22        8.50      8.50 o 
  -3  -9  13        0.02        3.11      7.30 o 
  -2  -9  13        3.31        9.03      9.03 o 
  -1  -9  13       27.32       36.20      8.19 o 
   0  -9  13       14.83       19.01      5.35 o 
   1  -9  13       45.41       58.51      8.87 o 
   2  -9  13       72.44       91.19     10.36 o 
   3  -9  13       31.95       28.87      8.19 o 
   4  -9  13       33.60        6.37      6.37 o 
   5  -9  13        3.73       12.64      5.18 o 
   6  -9  13        5.10       13.19      5.46 o 
  -4  -8  13       23.36       38.27     11.50 o 
  -3  -8  13       29.96       22.20     11.68 o 
  -2  -8  13       19.35       41.73      8.93 o 
  -1  -8  13        2.67        2.00      7.41 o 
   0  -8  13        1.87        5.29      5.29 o 
   1  -8  13        0.25        0.59      6.61 o 
   2  -8  13       16.59        9.08      7.94 o 
   3  -8  13        0.20        6.53      6.53 o 
   4  -8  13        0.99        0.54      6.24 o 
   5  -8  13        0.05        0.54      5.70 o 
   6  -8  13        0.89        3.06      5.30 o 
  -5  -7  13       18.06       16.23     10.11 o 
  -4  -7  13       12.20        2.31      9.87 o 
  -3  -7  13      108.36       97.17     12.65 o 
  -2  -7  13      145.56      139.34     13.50 o 
  -1  -7  13      418.06      404.81     17.96 o 
   0  -7  13      527.01      325.78    229.97 o 
   1  -7  13      832.53      952.88     25.02 o 
   2  -7  13      609.36      541.24     19.43 o 
   3  -7  13      460.62      473.23     17.86 o 
   4  -7  13      233.31      226.54     13.12 o 
   5  -7  13      105.85      131.70     10.55 o 
   6  -7  13       75.39       55.35      9.08 o 
  -6  -6  13       10.20        8.91      9.09 o 
  -5  -6  13       12.25        6.89      9.09 o 
  -4  -6  13       56.89       49.33     10.41 o 
  -3  -6  13       49.98       88.29      9.74 o 
  -2  -6  13       44.10       66.15      8.76 o 
  -1  -6  13       11.59       19.23      6.92 o 
   0  -6  13        0.27        4.46      4.46 o 
   1  -6  13        0.04        0.96      5.96 o 
   2  -6  13       73.29       75.88      8.47 o 
   3  -6  13        2.61        5.88      4.17 o 
   4  -6  13       47.66       44.27      7.51 o 
   5  -6  13        0.59        6.57      6.57 o 
   6  -6  13        2.79        4.92      5.99 o 
   7  -6  13        0.00        3.97      4.51 o 
  -6  -5  13        5.21       11.88      8.06 o 
  -5  -5  13        0.36        6.56      7.68 o 
  -4  -5  13      125.64       96.79     13.77 o 
  -3  -5  13       10.94        8.99      6.65 o 
  -2  -5  13      251.06      253.13     13.98 o 
  -1  -5  13        3.96        0.48      4.71 o 
   0  -5  13      259.88      288.26      9.29 o 
   1  -5  13       95.13       62.19      7.07 o 
   2  -5  13       38.56       58.36      6.98 o 
   3  -5  13      143.66      105.43      8.99 o 
   4  -5  13       10.41       15.01      5.52 o 
   5  -5  13       61.26       61.57      7.85 o 
   6  -5  13        2.32        3.87      5.47 o 
   7  -5  13        9.73        2.63      5.36 o 
  -7  -4  13        0.08        6.08      6.93 o 
  -6  -4  13        0.56        1.43      7.31 o 
  -5  -4  13       12.09        8.71      8.71 o 
  -4  -4  13        8.53        8.17      7.23 o 
  -3  -4  13       16.96       21.97      6.12 o 
  -2  -4  13        0.08        4.79      5.08 o 
  -1  -4  13      263.10      254.65     11.92 o 
   0  -4  13       40.44       48.07      4.29 o 
   1  -4  13       96.91       84.90      7.24 o 
   2  -4  13        1.43        0.00      3.84 o 
   3  -4  13       32.24       26.41      4.85 o 
   4  -4  13       10.21       11.92      5.02 o 
   5  -4  13        5.47        2.36      4.76 o 
   6  -4  13        5.31        5.55      5.55 o 
   7  -4  13        1.62        4.37      4.49 o 
  -7  -3  13        0.00        1.34      6.27 o 
  -6  -3  13        2.03        3.58      7.86 o 
  -5  -3  13       24.48       21.35      8.71 o 
  -4  -3  13        6.29        5.24      6.92 o 
  -3  -3  13       31.40       38.80      6.33 o 
  -2  -3  13      250.83      263.10     11.61 o 
  -1  -3  13      148.38      184.37     10.23 o 
   0  -3  13       85.17      105.25     31.48 o 
   1  -3  13        0.18        3.95      4.04 o 
   2  -3  13       31.82       42.51      5.80 o 
   3  -3  13       13.39       14.61      5.97 o 
   4  -3  13        1.35        0.87      4.97 o 
   5  -3  13        3.21        5.66      5.17 o 
   6  -3  13        0.11        0.96      4.45 o 
   7  -3  13        0.72        0.00      4.79 o 
  -7  -2  13        6.16       18.60      5.79 o 
  -6  -2  13        3.88        8.53      6.45 o 
  -5  -2  13       11.85        2.36      6.88 o 
  -4  -2  13        1.68        3.03      6.43 o 
  -3  -2  13       22.91       17.61      6.38 o 
  -2  -2  13      421.46      372.65     13.55 o 
  -1  -2  13      134.78      136.66      8.27 o 
   0  -2  13      254.54      247.62     22.51 o 
   1  -2  13      500.12      465.60     13.94 o 
   2  -2  13      106.17      103.09      7.02 o 
   3  -2  13       15.13       14.46      4.99 o 
   4  -2  13        4.07        9.66      4.77 o 
   5  -2  13        0.04        3.35      5.14 o 
   6  -2  13        5.67        9.28      4.80 o 
   7  -2  13        0.17        5.28      4.31 o 
  -7  -1  13        2.16        2.19      8.85 o 
  -6  -1  13       34.71       32.14      8.94 o 
  -5  -1  13       25.65       14.83      7.08 o 
  -4  -1  13      252.36      229.97     12.10 o 
  -3  -1  13      347.93      296.03     12.20 o 
  -2  -1  13      952.18      945.66     19.50 o 
  -1  -1  13     1074.54     1033.78     19.22 o 
   0  -1  13     2892.90     2805.30     96.49 o 
   1  -1  13     1056.11      999.85     19.38 o 
   2  -1  13      995.67      909.17     20.12 o 
   3  -1  13      131.57      128.48      8.95 o 
   4  -1  13      228.79      228.48     12.77 o 
   5  -1  13       22.88       29.70      7.57 o 
   6  -1  13       20.22       10.54      6.44 o 
   7  -1  13        1.15        0.89      5.06 o 
  -8   0  13        5.09        7.26      7.88 o 
  -7   0  13        0.30        5.34      8.19 o 
  -6   0  13        3.32        5.59      7.12 o 
  -5   0  13        0.15       11.94      6.14 o 
  -4   0  13       12.86       18.47      6.02 o 
  -3   0  13        0.02        1.10      3.97 o 
  -2   0  13        6.06        6.62      3.23 o 
  -1   0  13       15.17       12.79      5.10 o 
   0   0  13        0.40       11.24     11.24 o 
   1   0  13      147.40       67.78     12.71 o 
   2   0  13       17.31        6.86      6.86 o 
   3   0  13      106.06      111.99      9.20 o 
   4   0  13        0.42       10.45      4.75 o 
   5   0  13       87.17      124.02     10.62 o 
   6   0  13        0.03        6.33      6.33 o 
  -8   1  13       12.81       20.91      8.99 o 
  -7   1  13       68.21       82.57     11.76 o 
  -6   1  13       25.89       33.96     10.35 o 
  -5   1  13      275.12      301.28     15.69 o 
  -4   1  13      183.13      182.85     11.52 o 
  -3   1  13     1938.66     1813.08     28.75 o 
  -2   1  13      273.65      257.18     10.59 o 
  -1   1  13     4328.83     3998.08     37.02 o 
   0   1  13      719.27      665.82     11.03 o 
   1   1  13     2618.63     2552.26     31.49 o 
   2   1  13      474.37      441.69     14.85 o 
   3   1  13      557.04      566.30     18.37 o 
   4   1  13      117.52      118.89      9.80 o 
   5   1  13       62.98       76.12      9.11 o 
   6   1  13       17.78       17.60      6.05 o 
  -8   2  13        0.19        2.42      8.01 o 
  -7   2  13       12.33        6.18      9.33 o 
  -6   2  13       11.26        6.17      7.80 o 
  -5   2  13      114.73       99.23     11.33 o 
  -4   2  13       27.58       39.22      6.62 o 
  -3   2  13       59.95       63.11      7.22 o 
  -2   2  13      630.07      560.53     15.49 o 
  -1   2  13       33.11       24.69      5.00 o 
   0   2  13      309.50      291.01      7.80 o 
   1   2  13       74.66       77.18      7.48 o 
   2   2  13       71.48       66.67      7.76 o 
   3   2  13       45.46       50.11      7.36 o 
   4   2  13        7.99       19.67      6.28 o 
   5   2  13        9.33       25.29      7.63 o 
   6   2  13        1.27        2.15      6.25 o 
  -8   3  13        4.42       13.96      8.73 o 
  -7   3  13        0.45        9.07      9.07 o 
  -6   3  13        4.12       13.93      7.68 o 
  -5   3  13       55.78       79.42      8.13 o 
  -4   3  13       31.24       28.58      6.56 o 
  -3   3  13       66.05       74.43      7.29 o 
  -2   3  13       72.16       45.58      6.49 o 
  -1   3  13      308.22      327.26     11.82 o 
   0   3  13       17.62        9.58      2.95 o 
   1   3  13       33.00       46.02      5.66 o 
   2   3  13       38.41       53.25      6.96 o 
   3   3  13        3.92        3.70      6.11 o 
   4   3  13        6.49       11.06      7.15 o 
   5   3  13        0.05       14.23      5.62 o 
   6   3  13        1.07        0.53      5.05 o 
  -8   4  13        0.47        1.66      9.18 o 
  -7   4  13       17.56       12.08      9.36 o 
  -6   4  13        0.23        7.08      7.08 o 
  -5   4  13        7.30        7.18      7.18 o 
  -4   4  13       60.74       52.76      7.87 o 
  -3   4  13       61.60       68.85      6.99 o 
  -2   4  13       90.66       85.87      8.28 o 
  -1   4  13        7.97       13.19      3.98 o 
   0   4  13      281.02      277.25      8.75 o 
   1   4  13        1.94        0.91      4.98 o 
   2   4  13       22.70       10.81      6.84 o 
   3   4  13        4.78       17.15      6.11 o 
   4   4  13        4.66        3.04      6.81 o 
   5   4  13        0.19        0.59      6.64 o 
  -8   5  13       11.75        3.28      9.55 o 
  -7   5  13        8.73       19.61      9.17 o 
  -6   5  13       73.38       79.84     12.28 o 
  -5   5  13       32.86       39.14      9.19 o 
  -4   5  13      122.27      108.22     11.58 o 
  -3   5  13       83.10      113.02      9.35 o 
  -2   5  13      245.27      261.97     12.58 o 
  -1   5  13        0.03        5.46      5.46 o 
   0   5  13       81.85       95.41      6.14 o 
   1   5  13        1.03        0.51      6.47 o 
   2   5  13       87.18      120.17     10.62 o 
   3   5  13        1.89       10.93      6.14 o 
   4   5  13       24.68        7.48      8.89 o 
   5   5  13        0.13        5.16      6.21 o 
  -8   6  13        1.96        4.82     10.23 o 
  -7   6  13        0.44        6.60     10.02 o 
  -6   6  13        1.52       10.69      8.64 o 
  -5   6  13        0.03        2.04      8.70 o 
  -4   6  13        4.94        1.19      6.75 o 
  -3   6  13        0.48        0.54      6.46 o 
  -2   6  13       36.46       27.59      7.39 o 
  -1   6  13       33.32       37.99      6.71 o 
   0   6  13       98.70       96.85      6.91 o 
   1   6  13        9.66        6.22      6.62 o 
   2   6  13       30.71       34.66      8.23 o 
   3   6  13        7.73       11.42      7.78 o 
   4   6  13       20.23       28.47      8.12 o 
  -8   7  13       47.59       69.94     10.93 o 
  -7   7  13       88.16       93.75     14.09 o 
  -6   7  13      213.72      233.31     18.41 o 
  -5   7  13      332.75      378.24     19.75 o 
  -4   7  13      803.85      835.13     26.52 o 
  -3   7  13      526.16      624.47     22.08 o 
  -2   7  13     1209.36     1164.76     28.30 o 
  -1   7  13      455.47      512.92     19.86 o 
   0   7  13      777.00      813.06     17.73 o 
   1   7  13      196.06      204.08     15.14 o 
   2   7  13      288.88      264.98     17.46 o 
   3   7  13       31.55       19.54      9.82 o 
   4   7  13       50.55       46.47      9.00 o 
  -7   8  13       16.41        1.62     11.32 o 
  -6   8  13        5.89       19.18      8.30 o 
  -5   8  13        3.11        0.00      8.59 o 
  -4   8  13        2.30        4.82      8.07 o 
  -3   8  13        2.15        1.92      7.44 o 
  -2   8  13       13.16       10.39      7.31 o 
  -1   8  13        9.48        9.21      6.81 o 
   0   8  13       39.95       34.11      5.85 o 
   1   8  13       11.73        4.06      8.12 o 
   2   8  13       22.73       30.77      8.12 o 
   3   8  13        1.70        7.59      7.59 o 
  -7   9  13        2.93        0.00      8.08 o 
  -6   9  13        0.98        6.38     10.03 o 
  -5   9  13       19.68       24.66      9.50 o 
  -4   9  13        6.73        8.72      8.35 o 
  -3   9  13      119.09      125.62     12.07 o 
  -2   9  13        0.14        5.28      6.73 o 
  -1   9  13       57.60       64.05     11.18 o 
   0   9  13        1.56        4.63      5.39 o 
   1   9  13       14.88        7.15      7.37 o 
   2   9  13        0.54        5.55      7.53 o 
  -6  10  13       17.00       14.71      9.32 o 
  -5  10  13        9.92       19.31      8.70 o 
  -4  10  13        3.53        4.47      9.14 o 
  -3  10  13       59.40       69.37      9.78 o 
  -2  10  13        2.84        7.97      7.97 o 
  -1  10  13       28.61       26.50     10.40 o 
   0  10  13        2.50        2.46      5.91 o 
   1  10  13       13.59       26.10      7.32 o 
   2  10  13        0.85        0.66      6.28 o 
  -6  11  13        0.01       10.80      6.48 o 
  -5  11  13        3.94        9.00      9.00 o 
  -4  11  13        0.20        3.67      8.49 o 
  -3  11  13        1.87       15.72      6.24 o 
  -2  11  13       12.53        6.94      8.21 o 
  -1  11  13        4.19        7.87      7.87 o 
   0  11  13        5.76        0.71      5.43 o 
  -4  12  13        6.68       11.66      6.25 o 
  -3  12  13       11.42        0.67      8.69 o 
  -2  12  13        0.06        5.34      7.07 o 
  -1  12  13        8.45       21.15      7.50 o 
   1 -12  14        0.05        6.71      6.71 o 
   2 -12  14        5.91       18.57      6.63 o 
  -1 -11  14        0.88        5.15      8.03 o 
   0 -11  14        0.19        8.88      5.51 o 
   1 -11  14        2.30        6.37      6.62 o 
   2 -11  14        1.34        4.71      6.41 o 
   3 -11  14        2.03        3.73      5.90 o 
   4 -11  14        2.66       10.91      4.69 o 
  -3 -10  14        3.82        6.60      7.29 o 
  -2 -10  14       15.12       31.38      8.34 o 
  -1 -10  14       10.88       32.62      7.47 o 
   0 -10  14       28.28       29.36      6.24 o 
   1 -10  14        8.71        8.40      7.86 o 
   2 -10  14       27.90       21.90      6.80 o 
   3 -10  14        2.19        1.23      6.18 o 
   4 -10  14       26.16       25.46      6.16 o 
   5 -10  14        0.08        2.07      5.13 o 
  -4  -9  14        0.05        5.14      7.67 o 
  -3  -9  14        0.13        8.63      8.63 o 
  -2  -9  14        0.01        6.15      7.37 o 
  -1  -9  14        0.43        4.41      8.82 o 
   0  -9  14        4.99        5.96      5.22 o 
   1  -9  14        0.05        4.63      6.52 o 
   2  -9  14        5.07       18.85      6.88 o 
   3  -9  14        1.10        0.59      6.50 o 
   4  -9  14        0.02        5.46      5.46 o 
   5  -9  14        0.31        1.58      5.69 o 
   6  -9  14        0.12        5.15      5.15 o 
  -4  -8  14        3.05       13.20      9.47 o 
  -3  -8  14       41.72       40.90     10.66 o 
  -2  -8  14        5.38       15.39      8.89 o 
  -1  -8  14       63.95       58.16     11.01 o 
   0  -8  14       17.97       23.58      8.63 o 
   1  -8  14       77.77       81.36     10.01 o 
   2  -8  14        0.01        1.16      6.40 o 
   3  -8  14       33.51       29.69      7.62 o 
   4  -8  14        7.80       16.29      6.20 o 
   5  -8  14       13.18       12.96      5.42 o 
   6  -8  14        6.28        6.26      5.56 o 
  -5  -7  14       60.04       59.17     11.60 o 
  -4  -7  14       27.23       30.04     10.92 o 
  -3  -7  14      173.02      166.18     15.72 o 
  -2  -7  14      144.22      117.57     15.16 o 
  -1  -7  14      458.57      530.21     21.80 o 
   0  -7  14      455.90      357.54    244.57 o 
   1  -7  14      280.91      328.54     16.69 o 
   2  -7  14      249.80      267.55     15.43 o 
   3  -7  14       48.61       39.11      9.64 o 
   4  -7  14       93.99       72.69      5.46 o 
   5  -7  14        0.15        1.51      5.98 o 
   6  -7  14       19.86       10.07      7.19 o 
  -6  -6  14        7.95        0.72      7.77 o 
  -5  -6  14        1.47       15.16      7.73 o 
  -4  -6  14       24.30        7.34     10.84 o 
  -3  -6  14        0.22       10.84      7.35 o 
  -2  -6  14      150.79      177.18     13.45 o 
  -1  -6  14       27.78       37.95      6.73 o 
   0  -6  14      163.35      191.73      8.52 o 
   1  -6  14        1.71        1.49      5.50 o 
   2  -6  14      109.64      139.93     10.55 o 
   3  -6  14        9.68        2.31      6.47 o 
   4  -6  14        0.17        0.48      6.05 o 
   5  -6  14        8.47       13.67      5.95 o 
   6  -6  14        6.95        8.53      5.68 o 
  -6  -5  14       17.65       23.80      7.39 o 
  -5  -5  14       11.89       14.66      7.48 o 
  -4  -5  14       63.72       62.04     11.32 o 
  -3  -5  14       42.38       56.62      9.30 o 
  -2  -5  14       37.52       39.42      7.79 o 
  -1  -5  14       23.15       16.06      7.10 o 
   0  -5  14       32.07       45.40     20.63 o 
   1  -5  14      133.77      129.12     10.29 o 
   2  -5  14        1.43        1.34      4.94 o 
   3  -5  14       43.88       47.54      7.18 o 
   4  -5  14        5.10        6.89      5.21 o 
   5  -5  14        3.57        3.81      5.53 o 
   6  -5  14        0.28        0.94      4.40 o 
   7  -5  14        0.94        2.88      4.29 o 
  -6  -4  14        0.07        2.88      6.89 o 
  -5  -4  14        4.59        1.42      7.49 o 
  -4  -4  14        1.05        8.43      6.95 o 
  -3  -4  14       37.25       30.32      6.98 o 
  -2  -4  14        1.76        7.54      5.72 o 
  -1  -4  14      115.45      101.37      8.32 o 
   0  -4  14       36.11       35.94      4.49 o 
   1  -4  14      188.04      175.87     10.54 o 
   2  -4  14       20.14       24.82      5.07 o 
   3  -4  14        9.91       11.73      5.20 o 
   4  -4  14       16.08        0.45      5.06 o 
   5  -4  14        0.08       10.84      4.60 o 
   6  -4  14        0.02        1.87      4.48 o 
   7  -4  14        0.04        0.00      4.41 o 
  -7  -3  14       12.57       20.46      7.66 o 
  -6  -3  14        5.78       22.39      7.54 o 
  -5  -3  14       11.90       13.57      8.01 o 
  -4  -3  14        1.95       10.16      6.84 o 
  -3  -3  14        5.37        0.00      6.06 o 
  -2  -3  14       42.29       61.18      7.03 o 
  -1  -3  14       37.61       25.94      6.09 o 
   0  -3  14      220.05      255.23     18.95 o 
   1  -3  14       81.44       58.02      4.41 o 
   2  -3  14      138.96      139.47      9.11 o 
   3  -3  14        0.77       12.69      4.27 o 
   4  -3  14       32.17       40.53      6.37 o 
   5  -3  14        0.02        4.74      4.59 o 
   6  -3  14        1.92        5.49      5.49 o 
   7  -3  14        0.00        0.42      4.41 o 
  -7  -2  14        6.87        7.17      7.11 o 
  -6  -2  14       26.87       41.28      8.57 o 
  -5  -2  14        4.64        5.98      7.67 o 
  -4  -2  14      200.77      187.39     12.39 o 
  -3  -2  14       68.84       87.29      7.66 o 
  -2  -2  14      193.91      178.09      9.58 o 
  -1  -2  14      108.42      122.03      8.35 o 
   0  -2  14      121.17       84.46     59.08 o 
   1  -2  14      268.18      169.39      4.69 o 
   2  -2  14       20.00       26.60      4.95 o 
   3  -2  14      140.08       73.50      4.44 o 
   4  -2  14        5.92        8.57      6.26 o 
   5  -2  14       23.00       36.64      6.65 o 
   6  -2  14        2.12        0.48      5.54 o 
   7  -2  14        1.55        1.26      5.06 o 
  -7  -1  14        0.99        8.48      8.48 o 
  -6  -1  14       97.59       95.04     10.63 o 
  -5  -1  14       44.18       36.72      8.40 o 
  -4  -1  14      280.76      258.64     13.10 o 
  -3  -1  14       24.27       14.02      6.11 o 
  -2  -1  14     1342.32     1236.96     23.07 o 
  -1  -1  14       47.65       43.13      6.73 o 
   0  -1  14      895.21      844.11     28.96 o 
   1  -1  14       38.57       16.32      7.21 o 
   2  -1  14      178.06      185.70     10.59 o 
   3  -1  14        4.62        4.99      5.39 o 
   4  -1  14        1.60       11.64      6.36 o 
   5  -1  14        0.61        2.49      5.71 o 
   6  -1  14        0.84        0.49      6.17 o 
  -8   0  14        0.72        8.30      8.30 o 
  -7   0  14        5.59        7.63      9.46 o 
  -6   0  14        0.12        9.71      8.37 o 
  -5   0  14        0.96        2.29      6.95 o 
  -4   0  14       22.44       24.36      6.25 o 
  -3   0  14        0.43        4.82      4.82 o 
  -2   0  14       13.21        4.10      4.02 o 
  -1   0  14      156.22      227.66      9.63 o 
   0   0  14      357.61      393.33      8.69 o 
   1   0  14       50.37       12.60     12.60 o 
   2   0  14      115.38       88.08      9.99 o 
   3   0  14       82.43       97.13      9.67 o 
   4   0  14       32.16       53.81      7.70 o 
   5   0  14       27.27       33.94      7.44 o 
   6   0  14        0.69        4.56      5.48 o 
  -8   1  14        1.60       11.08      7.56 o 
  -7   1  14        6.60        5.31      8.56 o 
  -6   1  14       27.54       35.18      8.15 o 
  -5   1  14       49.28       48.01      9.56 o 
  -4   1  14       81.24       86.10      9.35 o 
  -3   1  14       71.67       69.67      8.84 o 
  -2   1  14      511.96      450.77     14.46 o 
  -1   1  14      726.32      731.74     17.49 o 
   0   1  14      125.09      104.17      5.71 o 
   1   1  14      487.68      425.69     15.64 o 
   2   1  14       99.37       87.76      9.32 o 
   3   1  14      279.75      296.77     14.28 o 
   4   1  14       21.45       22.91      8.10 o 
   5   1  14       43.41       37.25      8.20 o 
   6   1  14       10.40        6.21      6.07 o 
  -8   2  14        0.82        8.99      8.99 o 
  -7   2  14       14.74       23.77      9.41 o 
  -6   2  14        1.81        2.80      7.33 o 
  -5   2  14       79.40       80.40      9.50 o 
  -4   2  14        0.20        0.51      6.00 o 
  -3   2  14      442.29      435.80     15.48 o 
  -2   2  14       37.21       47.96      6.00 o 
  -1   2  14      351.78      327.50     11.93 o 
   0   2  14        7.50        8.25      3.22 o 
   1   2  14      218.76      254.90     11.20 o 
   2   2  14       70.60       53.63      5.25 o 
   3   2  14       17.05       21.22      6.32 o 
   4   2  14       15.31       19.44      7.31 o 
   5   2  14        8.12       17.10      6.54 o 
   6   2  14        4.21        2.58      5.79 o 
  -8   3  14        1.83        7.96      8.87 o 
  -7   3  14        8.44        5.49      7.48 o 
  -6   3  14        0.01        0.70      8.15 o 
  -5   3  14       14.56       22.62      7.36 o 
  -4   3  14        0.49        5.95      5.95 o 
  -3   3  14       47.48       47.91      6.71 o 
  -2   3  14        4.20        1.63      4.62 o 
  -1   3  14      114.93      136.72      8.82 o 
   0   3  14        5.47        9.86      3.06 o 
   1   3  14       11.82        8.72      5.97 o 
   2   3  14        9.70       19.57      5.70 o 
   3   3  14        2.12        1.64      6.48 o 
   4   3  14        0.21        6.50      6.50 o 
   5   3  14        0.46        0.00      6.69 o 
   6   3  14        0.00        2.00      4.69 o 
  -8   4  14        3.61        7.26      8.72 o 
  -7   4  14        0.61       12.02      8.89 o 
  -6   4  14       46.26       52.14      9.22 o 
  -5   4  14        1.24        2.51      7.46 o 
  -4   4  14       88.79      108.23      9.43 o 
  -3   4  14       74.29       60.33      7.42 o 
  -2   4  14      212.24      191.94     10.62 o 
  -1   4  14      112.16      114.77      8.63 o 
   0   4  14       66.34       54.29      5.24 o 
   1   4  14       48.35       38.59      6.92 o 
   2   4  14        0.41        2.13      6.18 o 
   3   4  14       14.30        7.58      7.03 o 
   4   4  14        1.49        9.11      6.40 o 
   5   4  14        1.36        2.88      5.95 o 
  -8   5  14        0.29       11.28      8.67 o 
  -7   5  14        2.81        8.96      9.40 o 
  -6   5  14       13.24        0.75      9.83 o 
  -5   5  14       43.99       29.61      9.46 o 
  -4   5  14        4.67        7.31      7.31 o 
  -3   5  14       19.58       35.97      6.25 o 
  -2   5  14       53.17       47.73      7.08 o 
  -1   5  14       76.70       72.31      8.07 o 
   0   5  14       38.87       43.60      4.95 o 
   1   5  14       40.49       32.97      7.17 o 
   2   5  14       28.56       34.69      8.38 o 
   3   5  14       15.42       17.19      7.32 o 
   4   5  14        9.47        4.30      7.53 o 
   5   5  14        3.92        3.84      6.27 o 
  -8   6  14       35.46       46.74     10.24 o 
  -7   6  14        4.00        4.94      9.86 o 
  -6   6  14       66.58       83.39     12.54 o 
  -5   6  14        1.15        6.23      8.23 o 
  -4   6  14      204.61      189.67     14.18 o 
  -3   6  14        1.16        4.45      6.65 o 
  -2   6  14      113.68      131.46     11.39 o 
  -1   6  14       38.78       30.43      8.17 o 
   0   6  14       83.89       76.21      7.40 o 
   1   6  14       21.83       25.68      8.13 o 
   2   6  14        5.88        6.81      7.41 o 
   3   6  14       10.46       12.06      7.48 o 
   4   6  14        0.17        3.62      7.52 o 
  -7   7  14       10.03        4.92     10.82 o 
  -6   7  14      264.63      266.99     19.99 o 
  -5   7  14       28.07       37.12     10.62 o 
  -4   7  14      430.10      438.47     21.27 o 
  -3   7  14      171.57      178.47     13.87 o 
  -2   7  14      684.53      691.70     23.21 o 
  -1   7  14       85.09       63.75     10.78 o 
   0   7  14      278.75      316.15     12.19 o 
   1   7  14       50.77       47.68     10.73 o 
   2   7  14      108.77      130.35     13.34 o 
   3   7  14        7.38       11.55      7.86 o 
   4   7  14       20.20        7.97      7.68 o 
  -7   8  14       34.97       41.02      9.95 o 
  -6   8  14        2.21        8.02     10.27 o 
  -5   8  14       71.02       75.07     11.81 o 
  -4   8  14        0.40        4.21      6.68 o 
  -3   8  14       27.76       24.94      9.41 o 
  -2   8  14        7.45       13.80      7.15 o 
  -1   8  14       20.60        7.53      8.84 o 
   0   8  14        0.12        4.08      4.71 o 
   1   8  14        0.47        2.73      7.78 o 
   2   8  14        0.00        0.00      7.60 o 
   3   8  14        0.70        7.44      7.44 o 
  -7   9  14        0.02        8.46      8.38 o 
  -6   9  14        0.90        3.19      9.22 o 
  -5   9  14        1.82        6.20      9.04 o 
  -4   9  14        0.00        0.73      8.09 o 
  -3   9  14        3.96        6.97      6.54 o 
  -2   9  14        9.95        9.01      9.01 o 
  -1   9  14       15.64       11.62      8.82 o 
   0   9  14        7.58       11.66      7.44 o 
   1   9  14        3.28        7.10      8.41 o 
   2   9  14        8.12        4.04      8.10 o 
  -6  10  14       15.77        5.36      8.64 o 
  -5  10  14       16.54       23.12      9.24 o 
  -4  10  14       26.37       23.19      9.19 o 
  -3  10  14       15.91       15.81      8.20 o 
  -2  10  14       16.34       11.81      7.95 o 
  -1  10  14        7.14       12.88      7.23 o 
   0  10  14        7.42        3.64     15.28 o 
   1  10  14        4.30        7.76      6.42 o 
  -5  11  14        2.56        7.96      7.96 o 
  -4  11  14        1.27        8.54      8.54 o 
  -3  11  14        0.28        3.54      7.99 o 
  -2  11  14        0.83        2.07      6.63 o 
  -1  11  14        0.04        6.41      7.90 o 
   0  11  14        0.09        2.94      5.13 o 
  -3  12  14       15.92        9.18      7.59 o 
  -2  12  14        0.09        7.00      7.00 o 
  -1 -11  15        0.00        6.53      7.00 o 
   0 -11  15        0.60        5.43      5.51 o 
   1 -11  15        0.13        1.40      6.79 o 
   2 -11  15        1.40        0.00      6.47 o 
   3 -11  15        0.21        0.00      5.93 o 
   4 -11  15        0.84        4.71      4.35 o 
  -2 -10  15        0.25       12.17      7.61 o 
  -1 -10  15        1.02        6.08      7.74 o 
   0 -10  15        4.67       17.16      9.96 o 
   1 -10  15        0.15        7.73      6.39 o 
   2 -10  15        0.89        0.66      6.71 o 
   3 -10  15        0.86        5.49      6.76 o 
   4 -10  15        0.25        2.66      5.34 o 
   5 -10  15        0.02        4.84      4.23 o 
  -3  -9  15        7.84       17.02      8.41 o 
  -2  -9  15        4.06        6.96      8.15 o 
  -1  -9  15        1.76       11.91      6.74 o 
   0  -9  15        0.37        0.28      4.96 o 
   1  -9  15        0.85        7.25      7.25 o 
   2  -9  15       12.03       11.40      7.27 o 
   3  -9  15        0.05        1.18      5.27 o 
   4  -9  15       12.52        6.88      6.25 o 
   5  -9  15        0.12        6.49      5.49 o 
  -4  -8  15       44.93       37.69     10.86 o 
  -3  -8  15        4.39       13.97      8.92 o 
  -2  -8  15       90.45       87.09     12.84 o 
  -1  -8  15        1.16       13.29      9.09 o 
   0  -8  15       89.80       44.42     33.80 o 
   1  -8  15        2.78        1.25      7.86 o 
   2  -8  15       12.87       20.09      7.05 o 
   3  -8  15        2.19        9.98      6.37 o 
   4  -8  15        2.48        7.73      5.98 o 
   5  -8  15        0.08        0.00      5.58 o 
   6  -8  15        0.54        0.45      5.08 o 
  -5  -7  15        9.36       17.09     10.27 o 
  -4  -7  15      259.86      259.64     19.73 o 
  -3  -7  15       19.95       40.14     10.77 o 
  -2  -7  15      644.84      686.18     25.91 o 
  -1  -7  15        5.29        1.93     10.60 o 
   0  -7  15      774.23      834.74     18.18 o 
   1  -7  15       32.29       15.34      9.70 o 
   2  -7  15      401.65      479.48     19.00 o 
   3  -7  15       94.99       79.27     10.55 o 
   4  -7  15      128.62      120.88     11.16 o 
   5  -7  15       62.28       53.80      8.33 o 
   6  -7  15       11.16       13.16      5.31 o 
  -5  -6  15       11.64        6.01      9.08 o 
  -4  -6  15       44.33       25.26     10.24 o 
  -3  -6  15       36.80       35.43     10.14 o 
  -2  -6  15       54.52       45.08     10.42 o 
  -1  -6  15        0.55        6.39      7.14 o 
   0  -6  15        5.43        6.29      6.29 o 
   1  -6  15       81.97       99.42     10.99 o 
   2  -6  15       71.47       86.88     10.43 o 
   3  -6  15       47.31       30.02      8.58 o 
   4  -6  15      145.00      113.01      7.16 o 
   5  -6  15       10.83        9.57      7.08 o 
   6  -6  15       56.86       67.88      7.85 o 
  -6  -5  15        0.98        2.83      7.09 o 
  -5  -5  15        0.76       10.00     10.00 o 
  -4  -5  15       20.32       21.17      8.10 o 
  -3  -5  15        1.00       23.82      7.25 o 
  -2  -5  15       71.35       73.57      9.64 o 
  -1  -5  15       24.70       32.13      6.85 o 
   0  -5  15      125.91      129.84      9.27 o 
   1  -5  15       19.21       10.92      6.86 o 
   2  -5  15       23.52       21.89      6.02 o 
   3  -5  15        1.18        1.34      5.63 o 
   4  -5  15        5.87        9.25      5.70 o 
   5  -5  15       12.19        8.95      6.84 o 
   6  -5  15        2.11        4.52      5.26 o 
  -6  -4  15        4.10       15.17      7.82 o 
  -5  -4  15       35.10       29.61      8.63 o 
  -4  -4  15        0.73        7.27      7.27 o 
  -3  -4  15       30.59       32.65      7.98 o 
  -2  -4  15        3.94        3.69      4.85 o 
  -1  -4  15       85.94       92.08      9.14 o 
   0  -4  15        2.51        3.92      3.66 o 
   1  -4  15        7.30        1.31      5.61 o 
   2  -4  15        0.00        2.61      4.88 o 
   3  -4  15        5.69       12.95      4.84 o 
   4  -4  15        9.36       22.74      5.27 o 
   5  -4  15        3.33        6.09      4.77 o 
   6  -4  15        7.32        0.45      5.42 o 
  -7  -3  15        0.82       11.47      7.89 o 
  -6  -3  15        2.72        5.04      7.86 o 
  -5  -3  15       15.76       34.92      7.77 o 
  -4  -3  15       18.37       18.99      7.96 o 
  -3  -3  15       64.69       95.95      8.39 o 
  -2  -3  15        3.35        4.26      5.37 o 
  -1  -3  15      283.62      304.13     13.36 o 
   0  -3  15        8.78        2.35      3.26 o 
   1  -3  15       24.13        2.44      3.99 o 
   2  -3  15        3.70        7.66      3.98 o 
   3  -3  15        9.54       18.24      5.71 o 
   4  -3  15       12.52       17.72      5.51 o 
   5  -3  15        0.95        2.84      4.91 o 
   6  -3  15        0.94        0.46      4.66 o 
  -7  -2  15        5.53        4.50      7.74 o 
  -6  -2  15        2.28        9.87      7.64 o 
  -5  -2  15       65.25       74.55      9.62 o 
  -4  -2  15        7.37       23.27      7.86 o 
  -3  -2  15      124.35      133.47      9.63 o 
  -2  -2  15       22.35       26.08      6.46 o 
  -1  -2  15      291.66      229.80     11.20 o 
   0  -2  15        4.52        4.66      5.26 o 
   1  -2  15       37.86       24.50      5.91 o 
   2  -2  15        2.25        0.39      4.51 o 
   3  -2  15       56.55       59.49      7.39 o 
   4  -2  15        5.16        9.23      5.47 o 
   5  -2  15       21.27       16.93      5.41 o 
   6  -2  15        0.67        5.62      5.00 o 
  -7  -1  15       13.16        6.13      8.25 o 
  -6  -1  15       38.23       33.89      9.11 o 
  -5  -1  15       23.21       28.37      8.15 o 
  -4  -1  15      184.37      149.60     11.48 o 
  -3  -1  15        1.02        6.85      4.89 o 
  -2  -1  15      592.75      573.99     16.69 o 
  -1  -1  15       10.52       19.39      4.89 o 
   0  -1  15      103.11       60.63     43.70 o 
   1  -1  15       53.78       63.22      6.50 o 
   2  -1  15        3.45        5.10      5.10 o 
   3  -1  15        2.98       15.23      4.50 o 
   4  -1  15       51.76       35.84      7.72 o 
   5  -1  15        1.44        4.51      6.32 o 
   6  -1  15       15.50       21.13      5.68 o 
  -7   0  15        0.15        8.24      9.02 o 
  -6   0  15        0.39        9.62      9.11 o 
  -5   0  15        5.05        5.85      6.34 o 
  -4   0  15        0.62        4.41      5.81 o 
  -3   0  15        0.33        4.58      4.99 o 
  -2   0  15        2.66        1.10      6.13 o 
  -1   0  15       22.42        4.54      8.74 o 
   0   0  15        0.31        5.61      5.61 o 
   2   0  15       21.91       13.53     13.53 o 
   3   0  15       39.36       11.41      5.50 o 
   4   0  15        6.28        2.02      6.10 o 
   5   0  15        1.55        6.28      6.40 o 
   6   0  15        0.90        8.85      5.38 o 
  -8   1  15        0.33        7.86      7.58 o 
  -7   1  15       31.39       32.58      9.67 o 
  -6   1  15       10.09        5.66      9.39 o 
  -5   1  15      149.05      154.79     12.43 o 
  -4   1  15       14.14       11.19      7.44 o 
  -3   1  15       94.15       98.49      8.76 o 
  -2   1  15      207.02      199.39     10.39 o 
  -1   1  15        4.78        4.67      5.06 o 
   0   1  15       74.61       68.42      5.03 o 
   1   1  15       15.51       11.24      5.92 o 
   2   1  15       15.37        0.44      4.89 o 
   3   1  15        2.98        1.95      5.64 o 
   4   1  15       25.18       37.23      6.85 o 
   5   1  15        1.26        1.64      6.73 o 
   6   1  15        7.24        4.48      6.39 o 
  -8   2  15        2.53        5.95      8.22 o 
  -7   2  15        6.45        0.00      9.71 o 
  -6   2  15        1.07       27.64      7.86 o 
  -5   2  15      131.08      122.64     12.05 o 
  -4   2  15       39.56       28.43      8.56 o 
  -3   2  15      161.01      159.72     11.16 o 
  -2   2  15        0.06        2.41      4.73 o 
  -1   2  15      210.74      193.74     10.09 o 
   0   2  15       10.19        4.34      7.16 o 
   1   2  15       16.64        4.72      4.72 o 
   2   2  15        7.92        7.99      5.74 o 
   3   2  15        1.74       14.13      5.95 o 
   4   2  15        5.60        7.87      6.52 o 
   5   2  15        0.12        6.69      6.69 o 
   6   2  15        1.39        4.91      5.29 o 
  -8   3  15       15.38       10.78      8.50 o 
  -7   3  15        0.15        1.56      8.16 o 
  -6   3  15       48.55       49.37     11.29 o 
  -5   3  15        7.86       16.32      7.10 o 
  -4   3  15      283.29      299.54     15.21 o 
  -3   3  15        2.42       10.43      4.60 o 
  -2   3  15      172.54      171.93     10.51 o 
  -1   3  15       17.67       23.49      5.85 o 
   0   3  15      145.62      164.86      7.23 o 
   1   3  15        0.24        6.46      4.97 o 
   2   3  15        0.44        7.16      5.21 o 
   3   3  15        3.45        2.81      7.10 o 
   4   3  15        2.00        6.98      6.98 o 
   5   3  15        1.50        3.97      6.18 o 
  -8   4  15        0.23        7.85      8.30 o 
  -7   4  15        0.05        7.15      8.59 o 
  -6   4  15        0.77        3.66      7.13 o 
  -5   4  15        1.09        1.95      7.34 o 
  -4   4  15       27.95       32.75      8.25 o 
  -3   4  15        5.08        9.02      5.63 o 
  -2   4  15       18.97       20.79      6.35 o 
  -1   4  15       30.97       36.32      6.90 o 
   0   4  15      137.69      149.87      7.32 o 
   1   4  15        6.71        2.53      5.84 o 
   2   4  15       32.79       33.19      7.90 o 
   3   4  15        4.00        4.15      6.19 o 
   4   4  15        6.97       16.27      7.14 o 
   5   4  15        0.30        1.10      5.68 o 
  -8   5  15        2.00       11.37     11.37 o 
  -7   5  15       37.90       39.65     10.89 o 
  -6   5  15       10.76        4.53      9.78 o 
  -5   5  15      136.44      158.77     12.25 o 
  -4   5  15        5.93       13.10      6.47 o 
  -3   5  15      328.54      344.59     16.35 o 
  -2   5  15       16.63       25.51      6.77 o 
  -1   5  15       89.86       84.33      9.43 o 
   0   5  15        0.62        3.92      6.68 o 
   1   5  15       20.68       42.61      8.12 o 
   2   5  15        4.20        5.34      7.89 o 
   3   5  15        0.24        5.56      7.48 o 
   4   5  15        1.54        4.20      6.93 o 
  -8   6  15        3.64        0.78      9.13 o 
  -7   6  15        5.58        3.26     10.65 o 
  -6   6  15        7.85        9.33     10.43 o 
  -5   6  15        1.36        3.52      8.66 o 
  -4   6  15        9.32       27.87      9.61 o 
  -3   6  15       79.27       83.21     11.76 o 
  -2   6  15       10.14        9.64      9.64 o 
  -1   6  15       77.44       74.14     10.27 o 
   0   6  15       24.98       18.29      7.40 o 
   1   6  15       38.34       37.85     10.55 o 
   2   6  15        5.11       11.93      9.12 o 
   3   6  15        1.60        5.67      7.94 o 
   4   6  15        5.96        6.38      8.39 o 
  -7   7  15        1.57       10.57     11.75 o 
  -6   7  15      330.59      341.90     21.66 o 
  -5   7  15       32.08       21.41     11.97 o 
  -4   7  15      521.06      556.27     22.99 o 
  -3   7  15       84.30       79.28     12.90 o 
  -2   7  15      508.29      458.30     20.65 o 
  -1   7  15      143.07      143.83     13.17 o 
   0   7  15      269.74      272.36     17.41 o 
   1   7  15      120.61      144.12     13.72 o 
   2   7  15       66.72       91.70     11.60 o 
   3   7  15       29.50       19.42      9.23 o 
  -7   8  15        6.40       10.59     10.59 o 
  -6   8  15       14.12       32.88      9.79 o 
  -5   8  15        5.68       12.99      8.75 o 
  -4   8  15       54.31       49.95     10.29 o 
  -3   8  15       14.96        8.69      8.54 o 
  -2   8  15      128.27      115.97     12.27 o 
  -1   8  15        0.00        3.18      7.61 o 
   0   8  15       80.06       83.61      8.13 o 
   1   8  15        7.35       11.61      8.17 o 
   2   8  15       27.00       19.32      8.45 o 
   3   8  15        5.60        2.40      6.85 o 
  -7   9  15        0.46        5.28      8.01 o 
  -6   9  15        1.71        7.11      9.59 o 
  -5   9  15        4.24        8.54      8.47 o 
  -4   9  15       10.61        4.44      9.25 o 
  -3   9  15        0.84        8.57      8.57 o 
  -2   9  15        3.55       11.52      6.39 o 
  -1   9  15        0.19        2.75      7.20 o 
   0   9  15        7.66        7.36      5.70 o 
   1   9  15        0.87        2.10      7.55 o 
   2   9  15        0.95        4.54      6.78 o 
  -6  10  15       11.80        4.52      9.40 o 
  -5  10  15        6.55        8.12      8.12 o 
  -4  10  15       10.44        8.94      6.83 o 
  -3  10  15        0.10        2.88      7.17 o 
  -2  10  15       13.74       20.10      7.75 o 
  -1  10  15        0.05        2.84      6.67 o 
   0  10  15        0.12        2.74      4.98 o 
   1  10  15        1.88        3.40      7.61 o 
  -5  11  15        1.74        8.61      7.65 o 
  -4  11  15        2.64        3.58      7.20 o 
  -3  11  15        0.04       11.85      6.80 o 
  -2  11  15        0.51        9.44      6.68 o 
  -1  11  15        0.00        4.86      6.84 o 
  -1 -11  16        0.04        3.56      6.48 o 
   0 -11  16        2.32        4.98      4.98 o 
   1 -11  16        0.02        7.34      7.34 o 
   2 -11  16        0.09        3.23      6.08 o 
   3 -11  16        0.12        3.49      6.54 o 
  -2 -10  16        0.13       11.26      7.01 o 
  -1 -10  16       10.96        1.51      8.40 o 
   0 -10  16        0.24        0.01      5.00 o 
   1 -10  16       17.63       25.87      6.89 o 
   2 -10  16        0.47       11.12      5.96 o 
   3 -10  16        7.76        3.58      6.37 o 
   4 -10  16        0.17        0.00      5.12 o 
  -3  -9  16        0.10        3.83      7.70 o 
  -2  -9  16        0.11        0.00      7.09 o 
  -1  -9  16        0.04        0.75      6.66 o 
   0  -9  16        5.73        7.50      9.99 o 
   1  -9  16        0.44        2.03      5.86 o 
   2  -9  16        7.53        3.18      6.57 o 
   3  -9  16        4.97        0.00      5.55 o 
   4  -9  16        0.53        0.51      5.47 o 
   5  -9  16        4.96        2.82      4.74 o 
  -4  -8  16       22.48       28.06      9.50 o 
  -3  -8  16       10.50       31.06     10.00 o 
  -2  -8  16       67.72       66.24     12.74 o 
  -1  -8  16       35.32       69.07     10.49 o 
   0  -8  16      186.40      209.48     10.49 o 
   1  -8  16       57.78       67.81      9.68 o 
   2  -8  16      138.77      105.55      5.72 o 
   3  -8  16       33.64       22.83      7.57 o 
   4  -8  16       43.23       55.22      7.31 o 
   5  -8  16       14.87        9.97      6.21 o 
  -5  -7  16        0.00        8.87      8.87 o 
  -4  -7  16       93.66       91.46     13.28 o 
  -3  -7  16        3.00        2.26      9.47 o 
  -2  -7  16      184.12      181.36     15.69 o 
  -1  -7  16       82.96       71.88     11.78 o 
   0  -7  16       93.00      107.66      8.09 o 
   1  -7  16      105.21      112.36     11.55 o 
   2  -7  16       25.31       25.12      8.48 o 
   3  -7  16       44.62       51.59      8.41 o 
   4  -7  16        1.93        1.46      6.15 o 
   5  -7  16        0.94        5.62      5.62 o 
   6  -7  16       11.56        0.43      5.40 o 
  -5  -6  16        5.26       12.66      9.09 o 
  -4  -6  16       15.81       30.76      8.97 o 
  -3  -6  16       76.38       71.75     12.41 o 
  -2  -6  16      297.30      309.35     17.85 o 
  -1  -6  16      527.71      526.40     22.00 o 
   0  -6  16      790.23      851.95     17.78 o 
   1  -6  16      613.93      667.14     21.61 o 
   2  -6  16      969.74     1078.45     26.71 o 
   3  -6  16      374.58      362.42     16.03 o 
   4  -6  16      335.09      339.55     14.76 o 
   5  -6  16      109.71       94.21      9.04 o 
   6  -6  16       53.00       44.62      7.15 o 
  -6  -5  16        8.71        4.87      9.38 o 
  -5  -5  16        4.91       16.34      8.27 o 
  -4  -5  16       41.32       42.47      9.78 o 
  -3  -5  16       16.22       29.21      8.64 o 
  -2  -5  16       33.07       40.37      7.96 o 
  -1  -5  16        2.89        4.95      5.96 o 
   0  -5  16       30.94       34.37      5.73 o 
   1  -5  16       46.13       52.21      7.65 o 
   2  -5  16        2.08        0.00      4.76 o 
   3  -5  16       36.22       28.27      6.64 o 
   4  -5  16       11.00       17.16      5.23 o 
   5  -5  16       13.64        4.16      6.05 o 
   6  -5  16        3.30        7.77      4.73 o 
  -6  -4  16        4.08        1.44      8.35 o 
  -5  -4  16       25.03       18.24      9.48 o 
  -4  -4  16       11.02       13.63      7.53 o 
  -3  -4  16      106.00       90.27     10.70 o 
  -2  -4  16       34.34       34.68      7.57 o 
  -1  -4  16      210.48      197.48     12.87 o 
   0  -4  16        7.38        5.35      4.03 o 
   1  -4  16      259.44      280.51     13.30 o 
   2  -4  16        1.13        3.66      5.79 o 
   3  -4  16       38.76       51.47      6.90 o 
   4  -4  16        1.97        2.30      5.30 o 
   5  -4  16        1.39        4.64      5.72 o 
   6  -4  16        0.02        7.86      4.27 o 
  -7  -3  16       12.35       15.11      7.16 o 
  -6  -3  16        0.57        2.86      7.95 o 
  -5  -3  16       28.83       16.58      9.57 o 
  -4  -3  16        1.41        1.88      7.29 o 
  -3  -3  16       50.30       62.98      8.28 o 
  -2  -3  16        0.33        2.99      5.85 o 
  -1  -3  16        7.78        5.03      5.47 o 
   0  -3  16       15.36        6.32      3.77 o 
   1  -3  16        2.05        0.43      4.77 o 
   2  -3  16       41.02       37.67      6.41 o 
   3  -3  16        1.74        0.00      4.93 o 
   4  -3  16       22.13       31.41      5.70 o 
   5  -3  16        0.69        4.58      4.58 o 
   6  -3  16        0.81        0.00      5.20 o 
  -7  -2  16        1.41        0.63      7.58 o 
  -6  -2  16        0.02        8.45      8.45 o 
  -5  -2  16       20.23        5.00      8.15 o 
  -4  -2  16       49.17       67.48      9.54 o 
  -3  -2  16       40.47       27.44      7.85 o 
  -2  -2  16       51.41       51.64      8.02 o 
  -1  -2  16      151.10      147.91     10.38 o 
   0  -2  16       31.42       21.50      4.91 o 
   1  -2  16       58.25       46.40      4.84 o 
   2  -2  16       11.28       23.18      6.35 o 
   3  -2  16        5.70        6.64      5.48 o 
   4  -2  16        5.61       14.15      6.23 o 
   5  -2  16        0.89        0.49      5.27 o 
   6  -2  16        2.30        2.26      6.06 o 
  -7  -1  16        0.53        3.99      7.10 o 
  -6  -1  16       66.21       56.83      9.96 o 
  -5  -1  16       13.26        0.59      7.44 o 
  -4  -1  16      243.27      231.74     13.18 o 
  -3  -1  16        9.49        8.70      5.52 o 
  -2  -1  16      121.64      108.70     10.58 o 
  -1  -1  16       60.33       72.81      7.30 o 
   0  -1  16      110.40      122.83      6.26 o 
   1  -1  16        2.16        5.21      5.56 o 
   2  -1  16       68.57       64.64      8.23 o 
   3  -1  16        6.14        4.55      5.96 o 
   4  -1  16       50.18       44.51      8.39 o 
   5  -1  16        6.64        9.01      6.60 o 
   6  -1  16       12.74       16.24      5.77 o 
  -7   0  16        2.65        2.18      8.27 o 
  -6   0  16       96.22      133.16     13.00 o 
  -5   0  16       18.92       26.85      7.94 o 
  -4   0  16      256.50      278.04     14.38 o 
  -3   0  16      523.26      641.40     19.18 o 
  -2   0  16      692.77      827.10     19.71 o 
  -1   0  16     1108.71     1356.68     24.82 o 
   0   0  16      231.30      248.95     19.09 o 
   1   0  16     1389.15     1750.50     29.20 o 
   2   0  16       92.09       61.48     10.48 o 
   3   0  16      407.66      473.89     18.00 o 
   4   0  16        8.73        9.75      7.12 o 
   5   0  16       70.41       69.68      9.30 o 
   6   0  16        2.32        0.95      5.38 o 
  -7   1  16        1.18        9.60      9.60 o 
  -6   1  16       17.81       24.07      9.44 o 
  -5   1  16        2.26       14.85      6.60 o 
  -4   1  16       95.12      105.93     10.61 o 
  -3   1  16       38.63       27.76      6.22 o 
  -2   1  16       65.03       63.90      7.44 o 
  -1   1  16        8.16       12.48      4.62 o 
   0   1  16      238.91      266.61      8.46 o 
   1   1  16        6.55        6.16      6.16 o 
   2   1  16       41.97       37.72      7.10 o 
   3   1  16       24.29       32.41      7.51 o 
   4   1  16        2.14        3.25      7.01 o 
   5   1  16       13.97       16.15      6.85 o 
   6   1  16        1.84        0.48      5.65 o 
  -8   2  16        2.61        2.14      8.51 o 
  -7   2  16        3.52       10.59      7.93 o 
  -6   2  16        0.01        3.58      8.60 o 
  -5   2  16       14.39       34.75      7.92 o 
  -4   2  16       42.62       50.65      8.80 o 
  -3   2  16        2.09        5.46      5.46 o 
  -2   2  16      137.33      104.23      9.49 o 
  -1   2  16       20.89       21.77      5.68 o 
   0   2  16      381.17      349.38     12.73 o 
   1   2  16        0.20        6.23      6.23 o 
   2   2  16      112.43       93.09      5.38 o 
   3   2  16        0.00        1.08      6.79 o 
   4   2  16       29.20       22.11      7.92 o 
   5   2  16        3.25        8.24      5.47 o 
  -8   3  16        3.51        9.00      9.00 o 
  -7   3  16        2.03       15.39      8.29 o 
  -6   3  16       16.85       23.82      8.92 o 
  -5   3  16        7.77        5.79      8.40 o 
  -4   3  16       21.90       17.43      8.51 o 
  -3   3  16       11.00       11.42      6.98 o 
  -2   3  16        9.63        9.55      5.40 o 
  -1   3  16        0.00        4.40      4.40 o 
   0   3  16        1.13        3.77      3.77 o 
   1   3  16        0.02        0.97      5.82 o 
   2   3  16       12.69       12.80      6.26 o 
   3   3  16        0.65       11.46      6.00 o 
   4   3  16        0.67        0.59      6.76 o 
   5   3  16        0.82        6.23      6.23 o 
  -8   4  16        3.23        6.06      8.37 o 
  -7   4  16        0.15        2.35      9.33 o 
  -6   4  16       58.88       61.18     10.35 o 
  -5   4  16        9.03        7.27      7.89 o 
  -4   4  16      138.85      143.61     11.44 o 
  -3   4  16        3.32        7.33      5.78 o 
  -2   4  16      214.91      217.86     12.58 o 
  -1   4  16        2.77        6.64      5.11 o 
   0   4  16       62.24       49.88      5.49 o 
   1   4  16        0.30        0.53      6.34 o 
   2   4  16        0.17        2.85      7.02 o 
   3   4  16        0.39        1.80      7.12 o 
   4   4  16        3.33        0.59      6.46 o 
   5   4  16        0.00        8.39      5.24 o 
  -8   5  16        0.11        8.37      8.37 o 
  -7   5  16        0.99        0.80      9.63 o 
  -6   5  16       16.99       21.97      9.25 o 
  -5   5  16       16.63       39.05      8.64 o 
  -4   5  16       27.00       19.62      8.80 o 
  -3   5  16        0.36        3.90      7.07 o 
  -2   5  16      136.28      129.75     10.36 o 
  -1   5  16        7.01        2.57      6.99 o 
   0   5  16      131.27      125.99      7.76 o 
   1   5  16        7.75       10.32      7.03 o 
   2   5  16       85.55       98.67     10.70 o 
   3   5  16        6.59        6.78      8.57 o 
   4   5  16       34.24       19.25      8.98 o 
  -7   6  16       55.40       46.74     13.62 o 
  -6   6  16      371.15      418.73     21.36 o 
  -5   6  16      105.89      111.57     13.91 o 
  -4   6  16     1347.99     1351.79     33.39 o 
  -3   6  16      270.76      282.16     16.12 o 
  -2   6  16     1654.54     1670.88     34.13 o 
  -1   6  16      116.91      136.65     12.81 o 
   0   6  16     1251.46     1319.45     22.34 o 
   1   6  16       32.11       41.87      9.93 o 
   2   6  16      367.68      298.32     11.79 o 
   3   6  16        1.70       16.75      7.83 o 
   4   6  16       62.43       54.28      9.72 o 
  -7   7  16       10.90        0.00      9.80 o 
  -6   7  16        4.47        1.60     13.08 o 
  -5   7  16       31.13       34.99     11.37 o 
  -4   7  16       22.22       15.80      9.78 o 
  -3   7  16      159.35      168.73     13.65 o 
  -2   7  16       44.80       41.47      9.94 o 
  -1   7  16      119.84      136.25     11.69 o 
   0   7  16       71.05       77.37      7.59 o 
   1   7  16      102.13      116.29     11.94 o 
   2   7  16       10.16        0.64      8.30 o 
   3   7  16       32.99       39.42      8.76 o 
  -7   8  16        6.70        5.45      8.76 o 
  -6   8  16       52.91       44.56     10.91 o 
  -5   8  16       52.20       58.97     11.23 o 
  -4   8  16       79.11       77.78     10.73 o 
  -3   8  16       69.39       69.89     10.66 o 
  -2   8  16      101.45       82.03     11.61 o 
  -1   8  16      102.61       95.40     11.12 o 
   0   8  16       22.38       48.38      8.84 o 
   1   8  16       29.10       38.72      8.88 o 
   2   8  16        7.09       15.58      8.26 o 
  -6   9  16        0.34        1.55      7.70 o 
  -5   9  16        9.55        5.40      9.84 o 
  -4   9  16        1.29        5.93      7.76 o 
  -3   9  16       19.55       13.42      7.96 o 
  -2   9  16       18.38        2.04      7.90 o 
  -1   9  16       33.95       41.86      8.43 o 
   0   9  16       12.16        4.51      5.50 o 
   1   9  16        9.44        7.50      8.33 o 
   2   9  16        9.76        9.29      6.87 o 
  -6  10  16        7.40        2.93      6.80 o 
  -5  10  16        0.70        8.56      8.56 o 
  -4  10  16       20.69       19.86      7.10 o 
  -3  10  16        3.40        6.59      6.59 o 
  -2  10  16       21.88       15.77      7.29 o 
  -1  10  16        3.85        4.89      7.02 o 
   0  10  16       13.06        7.00      9.72 o 
  -4  11  16        0.69        7.35      7.35 o 
  -3  11  16        4.76        7.84      7.84 o 
  -2  11  16        0.94        1.32      7.24 o 
  -1  11  16        2.97        2.01      7.78 o 
   0 -11  17        5.28        9.07      4.65 o 
   1 -11  17        0.41        9.36      6.20 o 
   2 -11  17        3.98        6.67      6.67 o 
  -2 -10  17        0.81        8.82      7.20 o 
  -1 -10  17        0.18        7.77      7.77 o 
   0 -10  17        0.21        0.04      6.53 o 
   1 -10  17        0.04        6.22      7.07 o 
   2 -10  17        0.05        4.49      6.52 o 
   3 -10  17        2.49        1.15      5.38 o 
   4 -10  17        0.13        5.23      5.23 o 
  -3  -9  17        1.68       14.28      6.15 o 
  -2  -9  17        8.39        9.98      8.24 o 
  -1  -9  17        0.01        7.49      6.78 o 
   0  -9  17        5.72        0.07      5.45 o 
   1  -9  17        0.51       10.83      7.16 o 
   2  -9  17       15.17        7.58      6.38 o 
   3  -9  17        0.85        5.18      6.69 o 
   4  -9  17        9.80        5.37      5.58 o 
   5  -9  17        0.43        2.18      4.43 o 
  -4  -8  17        0.02        3.71      7.46 o 
  -3  -8  17        0.32        0.00      9.46 o 
  -2  -8  17        0.02        7.57      8.77 o 
  -1  -8  17        2.93       17.30      7.49 o 
   0  -8  17        0.86        1.69      5.46 o 
   1  -8  17       10.51        7.68      7.68 o 
   2  -8  17       17.63       13.89      6.59 o 
   3  -8  17       15.07       17.23      5.96 o 
   4  -8  17       12.47        9.73      5.37 o 
   5  -8  17        4.90        5.38      5.04 o 
  -4  -7  17        2.30       19.83      9.03 o 
  -3  -7  17       33.03       24.25     10.05 o 
  -2  -7  17        0.15        4.32      8.83 o 
  -1  -7  17       63.41       72.26     10.04 o 
   0  -7  17        1.15        2.23      5.46 o 
   1  -7  17       23.44       22.81      6.94 o 
   2  -7  17        1.42        6.26      6.26 o 
   3  -7  17        2.16        2.11      6.15 o 
   4  -7  17        4.66        5.26      6.33 o 
   5  -7  17        0.45        4.06      4.76 o 
  -5  -6  17       25.06        3.68     10.00 o 
  -4  -6  17       14.37        3.01     11.03 o 
  -3  -6  17      212.04      240.13     17.47 o 
  -2  -6  17       60.35       88.93     12.47 o 
  -1  -6  17      419.74      405.27     19.11 o 
   0  -6  17      104.71      136.46     24.77 o 
   1  -6  17      328.14      374.93     17.45 o 
   2  -6  17       18.30       25.14     10.14 o 
   3  -6  17      150.71      157.91     11.98 o 
   4  -6  17        5.32       11.27      6.81 o 
   5  -6  17       43.68       32.05      7.73 o 
   6  -6  17        7.26        5.64      5.06 o 
  -6  -5  17        1.49        5.47      7.60 o 
  -5  -5  17        4.23       12.64      7.48 o 
  -4  -5  17        5.24        9.29      9.29 o 
  -3  -5  17       41.95       47.69     10.11 o 
  -2  -5  17       22.52       26.84      7.82 o 
  -1  -5  17       31.51       32.21      8.95 o 
   0  -5  17       47.18       55.76      6.41 o 
   1  -5  17       23.22       43.67      7.53 o 
   2  -5  17        4.05        2.02      6.01 o 
   3  -5  17       20.62       19.97      6.83 o 
   4  -5  17        0.12        6.02      5.35 o 
   5  -5  17       16.68        9.95      5.51 o 
   6  -5  17        0.00        5.19      5.19 o 
  -6  -4  17       23.65       30.66      9.43 o 
  -5  -4  17       25.65       22.00      9.33 o 
  -4  -4  17       24.59       26.39      8.56 o 
  -3  -4  17       37.66       34.23      8.50 o 
  -2  -4  17       72.50       87.88      9.06 o 
  -1  -4  17      121.73      122.63     10.81 o 
   0  -4  17       37.94       24.56      5.48 o 
   1  -4  17       28.75       28.77      7.35 o 
   2  -4  17       34.61       34.05      6.63 o 
   3  -4  17        1.42        2.27      5.88 o 
   4  -4  17        3.74        5.40      5.40 o 
   5  -4  17        0.01        2.29      4.85 o 
   6  -4  17        0.05        3.33      4.59 o 
  -6  -3  17        6.50        8.08      8.08 o 
  -5  -3  17        1.70        9.03      8.20 o 
  -4  -3  17       17.93       32.15      8.81 o 
  -3  -3  17       12.74        4.06      8.30 o 
  -2  -3  17        6.93        1.05      6.64 o 
  -1  -3  17      107.19      108.31     10.03 o 
   0  -3  17        3.09       12.07      6.51 o 
   1  -3  17       10.73        9.23      4.28 o 
   2  -3  17        0.88       26.64      6.62 o 
   3  -3  17        3.59        0.00      5.66 o 
   4  -3  17       10.33        7.02      6.01 o 
   5  -3  17        0.54       13.97      5.10 o 
   6  -3  17        4.92        1.28      5.25 o 
  -7  -2  17       26.28       26.15      8.35 o 
  -6  -2  17       23.80       19.25      8.88 o 
  -5  -2  17       33.93       23.65      9.15 o 
  -4  -2  17       98.87      101.76     11.28 o 
  -3  -2  17       50.37       47.39      8.56 o 
  -2  -2  17      649.52      566.70     19.33 o 
  -1  -2  17        8.48       10.79      6.03 o 
   0  -2  17      684.66      475.46    309.01 o 
   1  -2  17       43.62       42.55      7.37 o 
   2  -2  17      349.87      371.82     15.00 o 
   3  -2  17        0.38        0.46      5.18 o 
   4  -2  17       47.61       63.33      8.39 o 
   5  -2  17        0.34        4.32      5.69 o 
   6  -2  17        8.77        8.25      5.75 o 
  -7  -1  17        0.09        1.95      7.03 o 
  -6  -1  17        0.65        3.91      8.74 o 
  -5  -1  17        2.33        9.70      5.88 o 
  -4  -1  17       36.72       40.90      8.40 o 
  -3  -1  17       63.68       44.53      8.14 o 
  -2  -1  17      322.36      302.07     14.70 o 
  -1  -1  17      125.66      110.71      9.46 o 
   0  -1  17      297.39      190.01    124.18 o 
   1  -1  17      226.61      250.67     12.52 o 
   2  -1  17      193.85      180.99     11.06 o 
   3  -1  17       49.04       39.76      8.36 o 
   4  -1  17       39.97       64.25      7.86 o 
   5  -1  17        7.52       19.83      5.91 o 
   6  -1  17        7.95        1.77      5.79 o 
  -7   0  17       15.25       19.77      8.41 o 
  -6   0  17        0.10        6.12      7.35 o 
  -5   0  17       13.53       20.75      8.81 o 
  -4   0  17        0.01        0.00      6.71 o 
  -3   0  17        3.97        8.00      8.00 o 
  -2   0  17       12.18        7.94      7.94 o 
  -1   0  17        0.23       12.84     12.84 o 
   0   0  17       47.14        6.77     16.80 o 
   2   0  17        7.80       12.04     12.04 o 
   3   0  17        2.27       12.40      5.97 o 
   4   0  17        0.70        6.38      6.38 o 
   5   0  17        0.16        3.08      6.16 o 
   6   0  17        0.03        2.69      4.66 o 
  -7   1  17        0.41        3.67      8.47 o 
  -6   1  17       61.45       50.76     11.05 o 
  -5   1  17        1.14        8.51      8.51 o 
  -4   1  17      130.65      125.80     11.39 o 
  -3   1  17        8.36        6.28      6.56 o 
  -2   1  17      339.04      296.18     14.00 o 
  -1   1  17       50.85       42.82      6.95 o 
   0   1  17      181.32      188.86      8.15 o 
   1   1  17      151.99      152.68     11.27 o 
   2   1  17        3.38        0.49      7.32 o 
   3   1  17       95.35       68.37      7.63 o 
   4   1  17        8.93       16.38      5.98 o 
   5   1  17       12.04        0.53      7.44 o 
  -7   2  17       20.47       21.63     10.15 o 
  -6   2  17       54.66       39.35     10.55 o 
  -5   2  17        0.80        8.35      7.07 o 
  -4   2  17      197.85      206.56     13.72 o 
  -3   2  17       26.42       31.39      6.63 o 
  -2   2  17      796.70      719.03     20.69 o 
  -1   2  17      200.80      189.68     11.02 o 
   0   2  17      624.82      597.02     20.89 o 
   1   2  17      128.58      140.30     10.74 o 
   2   2  17      207.22      161.83      6.33 o 
   3   2  17       65.22       56.03     10.16 o 
   4   2  17       33.76       51.08      9.63 o 
   5   2  17       20.05        7.45      7.78 o 
  -7   3  17        7.16       15.92      9.55 o 
  -6   3  17       24.46       23.92      9.47 o 
  -5   3  17       64.45       89.04     10.59 o 
  -4   3  17      134.06      114.27     12.46 o 
  -3   3  17       70.63       72.71      9.12 o 
  -2   3  17       45.19       67.39      8.36 o 
  -1   3  17      197.95      186.90     11.28 o 
   0   3  17       24.73       45.77      5.58 o 
   1   3  17       71.98       74.67      9.78 o 
   2   3  17        4.85        1.66      6.57 o 
   3   3  17       21.52       26.79      8.02 o 
   4   3  17       15.17       14.50      7.68 o 
   5   3  17        1.82        0.53      6.23 o 
  -7   4  17        7.83       14.67      8.70 o 
  -6   4  17       12.57       28.80      9.13 o 
  -5   4  17       48.18       55.74     10.64 o 
  -4   4  17        4.58        1.20      7.42 o 
  -3   4  17       41.64       35.44      8.32 o 
  -2   4  17       28.47       14.81      8.20 o 
  -1   4  17      160.45      142.65     11.21 o 
   0   4  17      150.67      146.71      9.47 o 
   1   4  17       89.48       79.71     10.93 o 
   2   4  17       48.01       59.81      8.37 o 
   3   4  17       43.35       39.18      9.99 o 
   4   4  17       11.43       10.43      8.03 o 
  -7   5  17       11.82       20.40      9.48 o 
  -6   5  17       31.55       43.15     10.08 o 
  -5   5  17       50.46       46.54     10.78 o 
  -4   5  17       27.03       20.76      7.47 o 
  -3   5  17      196.32      178.75     13.23 o 
  -2   5  17       26.15       20.17      8.03 o 
  -1   5  17      135.98      146.66     11.21 o 
   0   5  17        1.48        5.81      4.76 o 
   1   5  17       98.18      104.76     11.65 o 
   2   5  17        0.37        4.91      7.91 o 
   3   5  17       16.48       18.35      9.00 o 
   4   5  17        0.71        5.05      6.51 o 
  -7   6  17       80.76       62.35     12.99 o 
  -6   6  17       55.03       64.30     13.39 o 
  -5   6  17      300.83      309.50     21.02 o 
  -4   6  17      175.10      193.19     14.91 o 
  -3   6  17      509.05      533.99     21.51 o 
  -2   6  17      318.63      288.40     17.30 o 
  -1   6  17      506.43      494.31     20.08 o 
   0   6  17      186.87      191.50     10.67 o 
   1   6  17      200.53      192.61     14.91 o 
   2   6  17       99.14      100.18     12.84 o 
   3   6  17       57.36       45.45      9.68 o 
  -7   7  17       21.27       25.77      8.66 o 
  -6   7  17       36.23       12.57     11.98 o 
  -5   7  17       35.89       35.09     10.31 o 
  -4   7  17       33.85       31.98      9.58 o 
  -3   7  17       45.01       45.57      9.39 o 
  -2   7  17       21.62       11.22      8.36 o 
  -1   7  17       16.03       14.78      7.85 o 
   0   7  17        8.15       16.32      5.38 o 
   1   7  17        0.06        0.00      7.87 o 
   2   7  17        1.42        3.84      7.19 o 
   3   7  17        0.61       11.03      6.70 o 
  -7   8  17        5.05        6.03      8.32 o 
  -6   8  17       14.43       17.23     10.27 o 
  -5   8  17       16.05        8.38     10.02 o 
  -4   8  17       23.37       29.63      8.82 o 
  -3   8  17       58.74       51.99      9.58 o 
  -2   8  17        3.17        3.95      7.38 o 
  -1   8  17       39.86       38.32      9.39 o 
   0   8  17        0.16        2.82      5.75 o 
   1   8  17       12.07        8.04      8.37 o 
   2   8  17        3.54        5.64      7.28 o 
  -6   9  17        0.19        1.52      8.45 o 
  -5   9  17        0.00       12.15      7.59 o 
  -4   9  17        1.86        2.94      8.18 o 
  -3   9  17       13.61       18.99      7.61 o 
  -2   9  17        0.18        6.77      7.73 o 
  -1   9  17       12.73        1.35      8.54 o 
   0   9  17        1.89       13.51      7.56 o 
   1   9  17        8.89        0.65      8.53 o 
  -5  10  17        0.36        6.57      7.26 o 
  -4  10  17        0.07        7.21      7.76 o 
  -3  10  17        3.57        7.67      7.61 o 
  -2  10  17        3.62        0.68      7.92 o 
  -1  10  17        1.88       11.56      6.63 o 
   0  10  17        0.22        1.97      8.35 o 
  -3  11  17        7.00        3.93      6.80 o 
  -2  11  17        0.14        6.31      6.11 o 
  -1 -10  18        0.00        6.63      6.63 o 
   0 -10  18        0.49       12.53      4.71 o 
   1 -10  18        0.21        3.38      5.93 o 
   2 -10  18        0.05        1.88      6.22 o 
   3 -10  18        0.68        1.68      5.71 o 
  -3  -9  18        0.22        1.48      7.84 o 
  -2  -9  18        5.90       10.73      8.03 o 
  -1  -9  18        1.53        7.84      7.84 o 
   0  -9  18        5.21        7.76      6.14 o 
   1  -9  18        3.12        6.05      7.83 o 
   2  -9  18        2.98        5.62      5.62 o 
   3  -9  18        5.64        4.50      5.95 o 
   4  -9  18        3.87        6.01      4.41 o 
  -3  -8  18       11.34       16.24      9.18 o 
  -2  -8  18        3.70        0.76      8.43 o 
  -1  -8  18       18.77        9.56      9.39 o 
   0  -8  18       22.18       32.42      6.01 o 
   1  -8  18       12.60        0.65      7.64 o 
   2  -8  18       22.82        6.49      6.49 o 
   3  -8  18        8.12        0.55      5.70 o 
   4  -8  18       10.95       11.69      5.75 o 
   5  -8  18        1.94        4.19      4.44 o 
  -4  -7  18        7.38        6.86      8.66 o 
  -3  -7  18       18.38       33.80      7.38 o 
  -2  -7  18       23.07       34.73     10.06 o 
  -1  -7  18        5.93       13.94      6.69 o 
   0  -7  18       13.21       10.20     15.69 o 
   1  -7  18        1.60        4.89      6.42 o 
   2  -7  18       24.13       17.33      8.12 o 
   3  -7  18        0.02        6.19      6.19 o 
   4  -7  18       12.26        6.51      5.51 o 
   5  -7  18        0.04        3.00      4.55 o 
  -5  -6  18       35.34       40.21     10.00 o 
  -4  -6  18       58.48       44.26     11.47 o 
  -3  -6  18      133.52      123.92     16.33 o 
  -2  -6  18       71.23       80.29     12.47 o 
  -1  -6  18      127.59      109.47     13.25 o 
   0  -6  18       30.21       24.61      6.90 o 
   1  -6  18      139.82      120.91     12.30 o 
   2  -6  18        5.72        2.75      7.21 o 
   3  -6  18       64.55       60.56      8.70 o 
   4  -6  18       13.08        0.00      7.07 o 
   5  -6  18       18.21       12.56      5.60 o 
  -5  -5  18        2.91        2.99      9.02 o 
  -4  -5  18        3.60        8.95      8.95 o 
  -3  -5  18        4.57        0.70      8.13 o 
  -2  -5  18        0.09       10.45      7.78 o 
  -1  -5  18       17.76       21.81      7.85 o 
   0  -5  18        1.01        3.62      7.92 o 
   1  -5  18        0.00        0.00      6.09 o 
   2  -5  18       29.19       15.68      7.36 o 
   3  -5  18        1.12        4.25      5.95 o 
   4  -5  18        9.35        0.47      6.30 o 
   5  -5  18        1.93        0.00      5.97 o 
  -6  -4  18        2.07        9.90      7.82 o 
  -5  -4  18       18.22       20.02      9.16 o 
  -4  -4  18       13.13        5.71      9.79 o 
  -3  -4  18      110.01       91.87     11.80 o 
  -2  -4  18       22.08       27.87      8.09 o 
  -1  -4  18      292.36      277.75     14.99 o 
   0  -4  18       52.84       44.86      5.95 o 
   1  -4  18      457.19      469.49     18.23 o 
   2  -4  18       33.51       21.57      7.29 o 
   3  -4  18      194.16      190.57     11.90 o 
   4  -4  18       22.04        9.26      6.35 o 
   5  -4  18       38.64       34.34      7.07 o 
   6  -4  18        2.31        5.89      4.56 o 
  -6  -3  18        0.12        0.00      7.11 o 
  -5  -3  18       60.10       51.00     11.25 o 
  -4  -3  18        0.01        8.66      6.97 o 
  -3  -3  18      105.93      108.71     11.26 o 
  -2  -3  18        9.97        9.51      7.10 o 
  -1  -3  18       36.89       31.34      7.46 o 
   0  -3  18      101.24      126.43      9.83 o 
   1  -3  18        1.66       15.21      6.71 o 
   2  -3  18      137.31      161.06     11.24 o 
   3  -3  18       11.19       48.91      7.08 o 
   4  -3  18       66.81       74.48      8.51 o 
   5  -3  18       11.91       23.30      5.97 o 
   6  -3  18        7.97        6.43      4.58 o 
  -7  -2  18        0.35        0.61      7.41 o 
  -6  -2  18       78.20       78.75     11.00 o 
  -5  -2  18        1.37        4.63      8.28 o 
  -4  -2  18      117.42      103.40     12.44 o 
  -3  -2  18       19.04       13.51      7.91 o 
  -2  -2  18      297.67      283.92     15.51 o 
  -1  -2  18        1.31        5.88      7.10 o 
   0  -2  18      417.76      392.15     23.19 o 
   1  -2  18        1.29        7.16      7.16 o 
   2  -2  18      284.71      270.24     14.68 o 
   3  -2  18        4.74        8.06      5.56 o 
   4  -2  18       83.83       54.33      9.10 o 
   5  -2  18        4.79        3.77      6.07 o 
   6  -2  18       11.38        2.06      5.32 o 
  -7  -1  18        2.21        2.56      7.59 o 
  -6  -1  18        1.58       11.95      8.13 o 
  -5  -1  18        4.01        9.48      8.82 o 
  -4  -1  18       22.50        8.11      8.31 o 
  -3  -1  18       77.36       76.58     10.68 o 
  -2  -1  18        0.22       12.72     12.72 o 
  -1  -1  18      111.96      102.95      9.70 o 
   0  -1  18        2.14        4.02      7.61 o 
   1  -1  18      248.92      262.24     13.91 o 
   2  -1  18        3.72        7.48      6.35 o 
   3  -1  18      131.15      137.82     10.80 o 
   4  -1  18        0.04        5.54      6.51 o 
   5  -1  18       20.49       19.48      6.50 o 
  -7   0  18       60.78       57.35     10.14 o 
  -6   0  18       37.21       55.51      9.57 o 
  -5   0  18      455.78      552.76     22.05 o 
  -4   0  18       91.97      132.52     10.95 o 
  -3   0  18      797.40      932.92     24.42 o 
  -2   0  18       21.45       17.17      7.57 o 
  -1   0  18      858.65     1112.73     24.95 o 
   0   0  18       65.46       85.88      9.22 o 
   1   0  18      238.39      318.31     14.92 o 
   2   0  18       25.65       11.66      7.43 o 
   3   0  18       53.95       47.76      6.03 o 
   4   0  18       13.74        3.68      5.64 o 
   5   0  18        5.35       15.05      5.21 o 
  -7   1  18        3.39       13.73      7.75 o 
  -6   1  18       40.88       36.87     10.22 o 
  -5   1  18       11.08       12.28      7.62 o 
  -4   1  18       42.37       43.15      8.16 o 
  -3   1  18      118.71      119.93     10.49 o 
  -2   1  18       47.58       27.81      8.61 o 
  -1   1  18       99.28       99.55      8.95 o 
   0   1  18       32.46       20.63      5.83 o 
   1   1  18      133.46      141.58     10.58 o 
   2   1  18       58.15       49.04      9.28 o 
   3   1  18       18.15        9.72      7.70 o 
   4   1  18       31.88       23.53      8.60 o 
   5   1  18        0.86        9.70      4.87 o 
  -7   2  18        0.03       13.28      9.04 o 
  -6   2  18      166.34      152.37     15.45 o 
  -5   2  18        4.68       21.12      8.30 o 
  -4   2  18      442.76      426.82     18.79 o 
  -3   2  18       11.37        4.78      8.37 o 
  -2   2  18      665.90      640.16     20.80 o 
  -1   2  18      100.12       98.13     10.73 o 
   0   2  18      166.22      183.43      9.01 o 
   1   2  18       94.49       99.71     11.33 o 
   2   2  18       20.62        7.28      7.28 o 
   3   2  18       74.03       67.97      6.59 o 
   4   2  18        0.37        1.70      7.24 o 
   5   2  18       12.00       19.84      6.30 o 
  -7   3  18        0.85        4.51      9.54 o 
  -6   3  18        1.06        9.51      9.68 o 
  -5   3  18        0.55        3.35      8.54 o 
  -4   3  18        1.45        1.81      8.31 o 
  -3   3  18        9.12       14.28      7.04 o 
  -2   3  18       34.40       12.87      8.85 o 
  -1   3  18       97.67      102.44     10.03 o 
   0   3  18       77.32       64.19     11.00 o 
   1   3  18       91.80      104.41     10.53 o 
   2   3  18      129.13      132.04     11.92 o 
   3   3  18       46.13       68.24     11.00 o 
   4   3  18       46.83       44.97      8.50 o 
   5   3  18        6.03       11.79      6.26 o 
  -7   4  18       23.26       30.54      9.10 o 
  -6   4  18       35.70       11.18     11.47 o 
  -5   4  18       35.81       50.95      9.88 o 
  -4   4  18      180.90      169.42     14.86 o 
  -3   4  18      113.93      102.06     10.94 o 
  -2   4  18      442.36      422.16     18.20 o 
  -1   4  18      133.57      151.58     12.08 o 
   0   4  18      331.92      344.50     11.68 o 
   1   4  18       53.54       60.38     10.20 o 
   2   4  18       77.34       62.82      7.09 o 
   3   4  18        8.26        6.01      8.16 o 
   4   4  18        7.79        6.16      7.53 o 
  -7   5  18        0.02        7.74      9.03 o 
  -6   5  18        7.51       12.18      9.06 o 
  -5   5  18        3.24        2.84      9.41 o 
  -4   5  18       14.82        7.16      8.40 o 
  -3   5  18        3.97        0.59      7.50 o 
  -2   5  18        3.06        6.31      7.33 o 
  -1   5  18        3.58        0.57      7.49 o 
   0   5  18       12.01       17.79      5.60 o 
   1   5  18        5.11        7.90      8.25 o 
   2   5  18       14.04       16.72      7.95 o 
   3   5  18        2.37       14.44      7.51 o 
   4   5  18       10.73        1.60      6.33 o 
  -7   6  18       28.80        2.29     11.79 o 
  -6   6  18       47.69       41.34     11.71 o 
  -5   6  18       97.78       83.54     14.59 o 
  -4   6  18       11.58        1.35      9.66 o 
  -3   6  18      104.74       83.22     11.94 o 
  -2   6  18        3.91        4.26      8.19 o 
  -1   6  18      163.33      167.83     13.14 o 
   0   6  18        7.33       31.38      5.83 o 
   1   6  18       86.51       88.29     12.37 o 
   2   6  18        6.52        4.41      7.21 o 
   3   6  18       33.42       33.38      9.68 o 
  -7   7  18        0.46        4.52      9.95 o 
  -6   7  18        1.96        1.54      8.10 o 
  -5   7  18        3.12        6.70      8.03 o 
  -4   7  18       14.45       22.37      8.27 o 
  -3   7  18        1.55        1.33      7.28 o 
  -2   7  18        6.66       21.56      6.71 o 
  -1   7  18       19.65       40.69      7.15 o 
   0   7  18       21.73        0.16     12.04 o 
   1   7  18        8.31        4.58      8.19 o 
   2   7  18        5.33        7.49      7.17 o 
  -6   8  18        5.52        5.34      8.61 o 
  -5   8  18        4.02        3.01      8.30 o 
  -4   8  18       14.13        5.04      8.84 o 
  -3   8  18        9.92        4.11      8.56 o 
  -2   8  18       45.93       56.77      7.97 o 
  -1   8  18        0.00       11.05      6.34 o 
   0   8  18       23.23       24.22      5.73 o 
   1   8  18        0.02        7.20      6.97 o 
   2   8  18       13.12       15.54      6.44 o 
  -6   9  18        2.67        3.66      7.99 o 
  -5   9  18        1.33        3.71      7.95 o 
  -4   9  18        0.67        7.94      6.59 o 
  -3   9  18        7.17       19.45      7.55 o 
  -2   9  18        3.63        0.67      7.67 o 
  -1   9  18        3.31       10.56      6.99 o 
   0   9  18        3.27        4.48      7.72 o 
   1   9  18        4.19        7.61      7.61 o 
  -5  10  18        2.30        1.40      6.52 o 
  -4  10  18        4.29       11.18      6.77 o 
  -3  10  18        2.68       10.85      6.14 o 
  -2  10  18        1.35        0.00      6.60 o 
  -1  10  18        1.14        3.27      7.02 o 
  -1 -10  19        0.00        0.70      6.71 o 
   0 -10  19        0.36        2.29      9.02 o 
   1 -10  19        0.00        6.62      6.62 o 
   2 -10  19        0.25        6.88      6.88 o 
  -2  -9  19        0.38        5.97      7.84 o 
  -1  -9  19        9.50        5.94      8.58 o 
   0  -9  19        1.00        0.09      6.02 o 
   1  -9  19       10.36        4.65      7.11 o 
   2  -9  19        0.48        6.73      5.97 o 
   3  -9  19        2.88        3.26      5.97 o 
   4  -9  19        0.18        0.00      4.51 o 
  -3  -8  19       15.99       23.47      8.72 o 
  -2  -8  19        0.74       19.75      7.75 o 
  -1  -8  19       21.55       32.31      9.58 o 
   0  -8  19        0.00        2.91      5.55 o 
   1  -8  19       23.19       36.33      7.84 o 
   2  -8  19        2.84        3.62      7.38 o 
   3  -8  19       10.56       17.89      5.87 o 
   4  -8  19        4.24        2.22      5.02 o 
  -4  -7  19        1.52        1.49      7.68 o 
  -3  -7  19        1.79        6.11      8.70 o 
  -2  -7  19       10.92       11.89      9.74 o 
  -1  -7  19        0.03        4.94      7.37 o 
   0  -7  19       18.16       26.66      6.12 o 
   1  -7  19        0.00        1.86      5.38 o 
   2  -7  19       10.76        4.66      5.20 o 
   3  -7  19        0.12       10.05      5.21 o 
   4  -7  19        9.42        9.88      5.36 o 
   5  -7  19        0.09        1.61      4.13 o 
  -5  -6  19       24.25       15.64      9.15 o 
  -4  -6  19        2.57        4.53      9.27 o 
  -3  -6  19       26.56       13.44     10.67 o 
  -2  -6  19       25.49       21.30      9.03 o 
  -1  -6  19       33.18       19.37      9.09 o 
   0  -6  19       87.26       85.93      7.51 o 
   1  -6  19       46.79       40.21      9.53 o 
   2  -6  19       70.51       65.53      9.04 o 
   3  -6  19       28.56       42.19      7.13 o 
   4  -6  19       14.48        2.71      6.16 o 
   5  -6  19        6.19        6.18      4.22 o 
  -5  -5  19        5.98        4.41      9.37 o 
  -4  -5  19        8.12       14.95      9.03 o 
  -3  -5  19       41.90       56.62      9.80 o 
  -2  -5  19       54.04       51.69      8.84 o 
  -1  -5  19       21.28       23.23      7.08 o 
   0  -5  19      171.91      167.64      8.84 o 
   1  -5  19        1.69        8.44      6.09 o 
   2  -5  19      142.95      147.79     11.71 o 
   3  -5  19        0.32        2.86      6.06 o 
   4  -5  19       58.05       51.35      7.11 o 
   5  -5  19        0.19        6.32      4.89 o 
  -6  -4  19       11.53       28.82      7.12 o 
  -5  -4  19        1.18        6.63      9.44 o 
  -4  -4  19       23.32       15.16     10.39 o 
  -3  -4  19        8.41        3.38      7.94 o 
  -2  -4  19      100.27       75.54     11.64 o 
  -1  -4  19        1.12       12.37      6.84 o 
   0  -4  19       96.80       96.13      6.91 o 
   1  -4  19        9.29        5.38      7.88 o 
   2  -4  19       81.07       70.55      8.82 o 
   3  -4  19       10.89        9.93      6.07 o 
   4  -4  19       22.82       19.36      6.69 o 
   5  -4  19        8.16       11.22      5.21 o 
  -6  -3  19       31.06       30.33      9.15 o 
  -5  -3  19       20.51       31.97      9.92 o 
  -4  -3  19      160.27      166.99     15.74 o 
  -3  -3  19       54.46       43.75     11.14 o 
  -2  -3  19      181.03      179.88     14.33 o 
  -1  -3  19      190.51      202.54     14.08 o 
   0  -3  19      175.18      208.97     40.08 o 
   1  -3  19       74.49       77.65     12.27 o 
   2  -3  19       61.02       73.49      9.92 o 
   3  -3  19       25.82       39.09      8.15 o 
   4  -3  19       33.18       38.21      7.71 o 
   5  -3  19        7.11        5.33      6.25 o 
  -6  -2  19       21.11       30.16      9.78 o 
  -5  -2  19      100.41       96.92     11.66 o 
  -4  -2  19      151.32      164.56     14.14 o 
  -3  -2  19      221.52      223.66     15.14 o 
  -2  -2  19      205.89      183.00     13.86 o 
  -1  -2  19      142.23      157.87     12.60 o 
   0  -2  19      263.43      268.34     10.58 o 
   1  -2  19      171.68      209.46     12.86 o 
   2  -2  19      122.22      156.14     11.79 o 
   3  -2  19       58.08       68.28      9.12 o 
   4  -2  19       58.26       58.93      8.11 o 
   5  -2  19       10.64        6.88      5.99 o 
  -7  -1  19        0.51        0.62      7.34 o 
  -6  -1  19        0.76        1.33      7.70 o 
  -5  -1  19        3.27        7.13      8.38 o 
  -4  -1  19        5.93        3.64      7.86 o 
  -3  -1  19        0.57        9.21      9.21 o 
  -2  -1  19       66.26       52.53      9.52 o 
  -1  -1  19        0.15       10.48     10.48 o 
   0  -1  19       42.01       40.52      6.79 o 
   1  -1  19       15.67        2.52      7.61 o 
   2  -1  19       35.85       34.03      6.78 o 
   3  -1  19        0.20        6.16      6.16 o 
   4  -1  19        8.83        5.06      5.90 o 
   5  -1  19        0.00        1.90      5.17 o 
  -7   0  19        7.88        3.33      7.85 o 
  -6   0  19        2.45        7.49      7.96 o 
  -5   0  19       15.51       18.73      9.34 o 
  -4   0  19        2.15       14.26      7.43 o 
  -3   0  19        9.13        4.37      8.50 o 
  -2   0  19        9.03        9.23      6.29 o 
  -1   0  19        2.40       11.81     11.81 o 
   0   0  19        2.38        5.11      5.76 o 
   1   0  19        0.51       12.45     12.45 o 
   2   0  19        6.84        8.31      8.31 o 
   3   0  19        0.33        8.24      8.24 o 
   4   0  19        3.97        5.28      5.89 o 
   5   0  19        0.00        8.27      4.89 o 
  -7   1  19        2.30        8.36      7.64 o 
  -6   1  19        3.44        3.50      9.12 o 
  -5   1  19        5.38        0.00      8.65 o 
  -4   1  19       26.01       32.22      8.26 o 
  -3   1  19       19.30       23.49      6.97 o 
  -2   1  19      228.64      210.09     13.38 o 
  -1   1  19       26.44        2.01      5.72 o 
   0   1  19      334.54      384.57     11.40 o 
   1   1  19        6.02       14.19      6.99 o 
   2   1  19      147.09      151.80     12.27 o 
   3   1  19        0.01        1.11      6.11 o 
   4   1  19       22.22       19.65      6.27 o 
   5   1  19        0.17        3.93      5.01 o 
  -7   2  19       47.33       40.75     10.72 o 
  -6   2  19       72.62       77.96     11.90 o 
  -5   2  19      165.48      176.11     14.25 o 
  -4   2  19      139.25      140.80     13.35 o 
  -3   2  19      573.24      542.76     20.29 o 
  -2   2  19       18.73        0.00      9.71 o 
  -1   2  19      568.25      549.89     19.46 o 
   0   2  19        2.21        6.18      5.50 o 
   1   2  19      352.01      375.91     16.86 o 
   2   2  19       10.26       14.65      7.85 o 
   3   2  19       74.91       84.66     10.60 o 
   4   2  19        3.03        6.95      6.95 o 
   5   2  19        3.14        8.68      4.87 o 
  -7   3  19        3.90       14.55      8.42 o 
  -6   3  19       31.76       34.10     10.18 o 
  -5   3  19        5.97       27.82      9.08 o 
  -4   3  19      278.21      274.42     16.49 o 
  -3   3  19       30.71       38.91     10.61 o 
  -2   3  19      397.19      447.01     18.76 o 
  -1   3  19       50.99       80.75     10.41 o 
   0   3  19      353.75      404.31     12.44 o 
   1   3  19       65.19       60.21     11.19 o 
   2   3  19       69.10       93.07     11.39 o 
   3   3  19       19.75       18.34      9.52 o 
   4   3  19        2.13        3.89      6.39 o 
  -7   4  19        0.26        2.22      8.39 o 
  -6   4  19       14.33        0.73     10.08 o 
  -5   4  19        3.72        9.71      8.21 o 
  -4   4  19        1.50        7.03      8.01 o 
  -3   4  19        1.86        0.58      7.30 o 
  -2   4  19        0.64        6.22      7.31 o 
  -1   4  19       47.08       31.91      8.84 o 
   0   4  19       29.37       26.60      6.18 o 
   1   4  19       46.08       50.71      9.15 o 
   2   4  19       18.89       31.11      8.38 o 
   3   4  19       38.52       53.74      8.78 o 
   4   4  19        5.39        2.14      7.12 o 
  -7   5  19        5.30        8.70      8.70 o 
  -6   5  19       30.15       32.26     10.43 o 
  -5   5  19       20.81        9.95     10.06 o 
  -4   5  19       72.73       70.03     10.19 o 
  -3   5  19       99.00       90.91     10.33 o 
  -2   5  19      110.67       97.85     10.82 o 
  -1   5  19       70.65       55.24      9.29 o 
   0   5  19       27.08       21.43      5.65 o 
   1   5  19       54.96       59.10      9.74 o 
   2   5  19        9.69        3.73      8.35 o 
   3   5  19       12.47       18.23      7.09 o 
  -7   6  19       31.25       31.32     10.34 o 
  -6   6  19       17.58       21.29      9.43 o 
  -5   6  19       83.92       54.73     11.52 o 
  -4   6  19       66.89       67.83      9.72 o 
  -3   6  19      129.40      122.78     12.73 o 
  -2   6  19      152.43      153.64     12.77 o 
  -1   6  19       78.55       69.60     11.17 o 
   0   6  19       93.97       94.10      7.74 o 
   1   6  19       43.82       35.88     10.69 o 
   2   6  19       46.29       46.05      9.79 o 
   3   6  19        9.43       11.23      7.06 o 
  -6   7  19       20.18       16.75     10.83 o 
  -5   7  19       15.83        8.92      9.64 o 
  -4   7  19       28.67       39.61     10.30 o 
  -3   7  19       34.52       48.41      8.71 o 
  -2   7  19       16.38       18.81      8.23 o 
  -1   7  19       30.50       40.98      8.54 o 
   0   7  19        3.85        6.90      5.06 o 
   1   7  19        8.20        5.18      6.22 o 
   2   7  19        0.00        7.09      7.09 o 
  -6   8  19        2.57       11.94      7.89 o 
  -5   8  19       12.76       15.66      9.22 o 
  -4   8  19       10.83        2.88      8.02 o 
  -3   8  19        6.44       15.87      6.93 o 
  -2   8  19        7.07       14.00      7.20 o 
  -1   8  19        5.70       16.35      7.19 o 
   0   8  19        4.56        6.98      5.16 o 
   1   8  19        4.00       22.27      5.80 o 
  -5   9  19       15.89        5.08      8.73 o 
  -4   9  19        4.65        4.99      7.97 o 
  -3   9  19       16.65        8.27      7.36 o 
  -2   9  19        3.02        7.26      7.26 o 
  -1   9  19       16.85        9.75      7.38 o 
   0   9  19        5.67       10.50      4.85 o 
  -4  10  19        0.37        1.35      6.98 o 
  -3  10  19        3.59        6.86      6.86 o 
  -2  10  19        0.20        3.81      6.77 o 
  -1  10  19        4.24        8.82      6.61 o 
   0 -10  20        1.08        6.57      6.99 o 
   1 -10  20        0.13        5.67      6.45 o 
  -2  -9  20        1.02        1.44      7.56 o 
  -1  -9  20       11.98       13.72      7.54 o 
   0  -9  20        3.06        3.46      4.94 o 
   1  -9  20       15.80        9.78      6.68 o 
   2  -9  20        2.64        2.39      5.78 o 
   3  -9  20        7.34        9.43      4.80 o 
  -3  -8  20        8.22        5.88      7.89 o 
  -2  -8  20        0.21        6.72      8.27 o 
  -1  -8  20       18.30       24.74      8.67 o 
   0  -8  20        2.41       17.50      5.17 o 
   1  -8  20       26.12       36.91      9.04 o 
   2  -8  20        0.98        1.79      6.30 o 
   3  -8  20       15.30       11.15      6.94 o 
   4  -8  20        0.00        3.37      4.45 o 
  -4  -7  20        1.57        2.15      8.19 o 
  -3  -7  20        4.07        9.02      8.25 o 
  -2  -7  20        0.32        4.44      7.91 o 
  -1  -7  20       17.55        9.23      9.86 o 
   0  -7  20        1.73        5.17      5.17 o 
   1  -7  20       15.92       29.58      7.52 o 
   2  -7  20        0.01        5.27      6.81 o 
   3  -7  20        9.27       13.67      5.66 o 
   4  -7  20        0.05        6.04      4.52 o 
  -4  -6  20        6.40        0.74      8.77 o 
  -3  -6  20        9.84       10.45      9.01 o 
  -2  -6  20       18.93       38.07      8.95 o 
  -1  -6  20       62.49       45.60     10.31 o 
   0  -6  20       33.04       43.50      6.08 o 
   1  -6  20       56.71       73.40      8.68 o 
   2  -6  20        4.11        6.28      6.38 o 
   3  -6  20       16.08       17.98      6.28 o 
   4  -6  20        0.25        4.40      4.85 o 
   5  -6  20        0.07        4.56      4.56 o 
  -5  -5  20        1.28        7.17      8.67 o 
  -4  -5  20       17.46       36.46      8.77 o 
  -3  -5  20        4.67        0.00      8.70 o 
  -2  -5  20       35.51       21.98      9.86 o 
  -1  -5  20       44.98       62.17      8.54 o 
   0  -5  20       50.38       58.09      6.92 o 
   1  -5  20       44.26       40.30      9.10 o 
   2  -5  20       18.32       22.23      7.79 o 
   3  -5  20       29.41       24.10      6.29 o 
   4  -5  20       11.51        8.94      5.51 o 
   5  -5  20        7.02        2.41      4.91 o 
  -5  -4  20        0.01       10.16      6.72 o 
  -4  -4  20       19.68        7.99      8.68 o 
  -3  -4  20        0.24        2.09      7.69 o 
  -2  -4  20       52.85       35.84     10.73 o 
  -1  -4  20        0.35        7.52      7.52 o 
   0  -4  20       21.81        9.97      4.84 o 
   1  -4  20       25.37       15.25      7.77 o 
   2  -4  20        3.62        2.72      7.08 o 
   3  -4  20       24.17       24.49      6.50 o 
   4  -4  20        1.93        2.74      5.37 o 
   5  -4  20       11.18       12.03      4.52 o 
  -6  -3  20       43.41       56.37      9.73 o 
  -5  -3  20       28.15       24.82     10.68 o 
  -4  -3  20      251.96      283.24     17.43 o 
  -3  -3  20      133.87      116.14     14.05 o 
  -2  -3  20      658.13      694.07     23.65 o 
  -1  -3  20      179.21      167.08     13.85 o 
   0  -3  20      653.67      662.27    424.86 o 
   1  -3  20       73.01       91.43     11.42 o 
   2  -3  20      248.49      375.50     16.70 o 
   3  -3  20       25.68        2.92      6.31 o 
   4  -3  20       38.11       59.70      7.56 o 
   5  -3  20        8.08        9.86      5.44 o 
  -6  -2  20        1.21        5.96      8.36 o 
  -5  -2  20       75.56       53.87     11.59 o 
  -4  -2  20        9.21       32.26      9.29 o 
  -3  -2  20      249.67      256.71     16.64 o 
  -2  -2  20       33.24       32.13     10.15 o 
  -1  -2  20      265.41      260.79     15.12 o 
   0  -2  20       43.17       43.06     10.01 o 
   1  -2  20      197.84      209.59     14.03 o 
   2  -2  20       22.33       16.46      8.34 o 
   3  -2  20       95.02       95.55      9.86 o 
   4  -2  20        6.13        0.49      6.55 o 
   5  -2  20       21.64       27.04      5.66 o 
  -6  -1  20        7.01        1.33      8.53 o 
  -5  -1  20       51.19       48.32     10.02 o 
  -4  -1  20        2.23        5.68      7.65 o 
  -3  -1  20       56.08       51.57      9.13 o 
  -2  -1  20       16.02        2.25      5.95 o 
  -1  -1  20       55.91       59.76      8.96 o 
   0  -1  20        9.56        2.41      5.13 o 
   1  -1  20        0.91        5.41      6.03 o 
   2  -1  20       13.78        4.15      6.01 o 
   3  -1  20        3.76        2.08      5.58 o 
   4  -1  20        4.45        3.54      5.92 o 
   5  -1  20        2.24        4.56      5.17 o 
  -7   0  20        3.53        6.36      6.74 o 
  -6   0  20       11.01       12.83      7.95 o 
  -5   0  20        4.91       15.79      8.05 o 
  -4   0  20       36.14       51.29      7.85 o 
  -3   0  20       18.17       31.79      7.64 o 
  -2   0  20        0.10        0.00      6.16 o 
  -1   0  20       54.66       59.01      8.65 o 
   0   0  20        0.11        4.13      4.13 o 
   1   0  20        7.07        3.84      6.18 o 
   2   0  20        0.21        0.54      5.84 o 
   3   0  20        1.89        5.95      5.89 o 
   4   0  20        2.01        1.57      4.71 o 
   5   0  20        0.59        1.86      5.37 o 
  -7   1  20        9.95        1.34      8.44 o 
  -6   1  20       16.83        9.68      8.69 o 
  -5   1  20       85.58       91.53     11.37 o 
  -4   1  20       25.58       23.47      8.19 o 
  -3   1  20       87.63       93.21     10.74 o 
  -2   1  20       74.93       59.75      8.03 o 
  -1   1  20       74.33       91.03      9.43 o 
   0   1  20       10.20        3.77      6.04 o 
   1   1  20        5.52        3.92      5.84 o 
   2   1  20        1.02        7.91      7.91 o 
   3   1  20        2.00        6.72      5.98 o 
   4   1  20        1.35        3.22      5.41 o 
   5   1  20        0.37        3.24      4.26 o 
  -7   2  20       60.98       52.82     11.00 o 
  -6   2  20        1.78        2.11      9.68 o 
  -5   2  20      199.96      179.42     16.41 o 
  -4   2  20       16.16       16.23      9.09 o 
  -3   2  20      402.35      408.30     19.12 o 
  -2   2  20       74.48       71.63      9.95 o 
  -1   2  20      220.89      170.50      7.82 o 
   0   2  20       23.98       12.57      5.83 o 
   1   2  20       68.00       79.77     11.26 o 
   2   2  20        6.65       16.24      7.34 o 
   3   2  20        0.00        2.89      7.24 o 
   4   2  20        0.14        5.95      6.50 o 
  -7   3  20       37.42       38.43      9.55 o 
  -6   3  20       11.26        9.28     10.07 o 
  -5   3  20      273.68      259.05     17.62 o 
  -4   3  20        5.08       34.92      9.22 o 
  -3   3  20      776.13      906.41     26.61 o 
  -2   3  20        4.81       30.17      9.75 o 
  -1   3  20      759.34      837.62     25.13 o 
   0   3  20       29.48       32.29     22.25 o 
   1   3  20      333.02      403.74     19.02 o 
   2   3  20       71.09       89.39     11.27 o 
   3   3  20       62.28       91.57     10.95 o 
   4   3  20       41.55       37.72      9.00 o 
  -7   4  20        0.04        2.12      7.26 o 
  -6   4  20       23.30        8.68     10.03 o 
  -5   4  20       16.96       13.87      9.50 o 
  -4   4  20       39.42       40.91      8.49 o 
  -3   4  20       36.19       41.55      8.51 o 
  -2   4  20       14.49        5.29      8.22 o 
  -1   4  20       32.70       18.70      8.38 o 
   0   4  20        4.18        3.18      5.45 o 
   1   4  20       18.55       12.85      9.05 o 
   2   4  20        4.16        4.30      6.86 o 
   3   4  20        7.44        0.00      8.34 o 
  -7   5  20       33.86       29.24      8.34 o 
  -6   5  20        1.36       16.86      8.00 o 
  -5   5  20       39.63       28.30     10.06 o 
  -4   5  20        0.14        6.00      7.41 o 
  -3   5  20       72.85       77.04     10.75 o 
  -2   5  20        4.47        3.05      6.98 o 
  -1   5  20       48.32       41.22      8.44 o 
   0   5  20        1.55        6.50      4.52 o 
   1   5  20       35.66       23.29      7.89 o 
   2   5  20        0.70       16.64      6.83 o 
   3   5  20       17.43       23.73      6.65 o 
  -6   6  20        8.94        9.60      9.26 o 
  -5   6  20        0.30        2.15      7.99 o 
  -4   6  20        2.56        0.68      7.91 o 
  -3   6  20       24.38       28.09      8.64 o 
  -2   6  20        8.94        5.07      7.80 o 
  -1   6  20       11.46       11.91      7.39 o 
   0   6  20        2.73        2.89      5.05 o 
   1   6  20        3.22        6.38      6.87 o 
   2   6  20        3.13        6.67      7.29 o 
  -6   7  20        8.51        5.87      8.56 o 
  -5   7  20       16.30       18.20      8.95 o 
  -4   7  20        0.34        5.60      7.35 o 
  -3   7  20       59.69       45.01      9.89 o 
  -2   7  20        4.34        4.55      6.61 o 
  -1   7  20       31.39       51.32      8.51 o 
   0   7  20       20.14       19.67     16.05 o 
   1   7  20       12.14       19.63      7.30 o 
   2   7  20        6.55        6.93      6.93 o 
  -6   8  20        1.18        0.00      7.79 o 
  -5   8  20       31.97       37.52      9.30 o 
  -4   8  20        2.01        3.52      7.75 o 
  -3   8  20       22.41       35.35      7.76 o 
  -2   8  20        0.32        6.58      6.77 o 
  -1   8  20       23.96       18.03      8.60 o 
   0   8  20        0.13        2.01      4.50 o 
   1   8  20        6.36       10.32      7.26 o 
  -5   9  20        4.93        1.38      7.26 o 
  -4   9  20       12.44        8.95      7.75 o 
  -3   9  20        4.98        6.01      7.42 o 
  -2   9  20       10.08        2.58      7.35 o 
  -1   9  20        4.64       10.63      7.16 o 
   0   9  20       10.10       12.87      4.56 o 
  -1  -9  21        5.55        3.47      7.46 o 
   0  -9  21        0.62        0.54      5.04 o 
   1  -9  21        2.40        1.26      6.23 o 
   2  -9  21        1.20        6.29      6.74 o 
  -2  -8  21        0.01        8.71      8.71 o 
  -1  -8  21        0.06        4.28      7.42 o 
   0  -8  21        0.03        4.80      4.35 o 
   1  -8  21        0.36        3.18      6.66 o 
   2  -8  21        2.49        4.67      6.01 o 
   3  -8  21        2.41        1.54      5.39 o 
  -3  -7  21       21.35       14.69      8.31 o 
  -2  -7  21        5.47        6.60      7.93 o 
  -1  -7  21       32.72       24.80      8.29 o 
   0  -7  21        5.81        2.64      6.37 o 
   1  -7  21       37.76       44.07      8.12 o 
   2  -7  21        1.30        6.64      6.64 o 
   3  -7  21       22.55       22.68      7.07 o 
   4  -7  21        1.00        4.89      4.11 o 
  -4  -6  21        4.73        2.89      8.00 o 
  -3  -6  21        2.62        0.74      7.44 o 
  -2  -6  21       12.76       20.91      6.57 o 
  -1  -6  21        6.56       20.67      8.10 o 
   0  -6  21        8.18        2.30      5.36 o 
   1  -6  21        0.85        7.04      7.04 o 
   2  -6  21        3.96        4.59      5.87 o 
   3  -6  21        0.85        4.09      5.37 o 
   4  -6  21        3.72        0.84      4.45 o 
  -5  -5  21        1.62        0.69      7.23 o 
  -4  -5  21       11.01       24.98      7.12 o 
  -3  -5  21        0.87        8.74      8.74 o 
  -2  -5  21       18.33       20.26      8.00 o 
  -1  -5  21        2.52        5.31      6.97 o 
   0  -5  21        5.19        2.75      9.46 o 
   1  -5  21        1.64        3.60      6.41 o 
   2  -5  21        2.32        2.27      6.41 o 
   3  -5  21        0.14        5.56      5.56 o 
   4  -5  21        0.55        4.33      4.66 o 
  -5  -4  21        1.44        2.12      8.25 o 
  -4  -4  21        2.54        5.81      8.28 o 
  -3  -4  21        9.23       16.22      8.96 o 
  -2  -4  21        1.01        4.03      8.69 o 
  -1  -4  21        3.15        5.11      6.69 o 
   0  -4  21       10.84        9.80      5.49 o 
   1  -4  21        9.30        7.63      7.89 o 
   2  -4  21       27.77       31.39      6.91 o 
   3  -4  21        6.00        7.24      5.85 o 
   4  -4  21       16.65        4.02      5.62 o 
   5  -4  21        2.90        0.39      4.61 o 
  -6  -3  21        0.90        1.30      7.88 o 
  -5  -3  21       34.96       16.19     10.74 o 
  -4  -3  21        1.05       19.00     10.55 o 
  -3  -3  21       79.45       59.50     13.00 o 
  -2  -3  21        0.78       11.72     11.72 o 
  -1  -3  21      201.52      138.39      7.51 o 
   0  -3  21        2.04       15.13     28.70 o 
   1  -3  21      113.40       90.96      8.07 o 
   2  -3  21        9.20        7.24      9.47 o 
   3  -3  21       36.21       55.59      9.33 o 
   4  -3  21        1.17        6.43      6.43 o 
   5  -3  21        7.17        9.35      5.70 o 
  -6  -2  21        4.83        8.46      8.46 o 
  -5  -2  21        0.07        4.80      8.37 o 
  -4  -2  21        6.53        7.44      8.73 o 
  -3  -2  21        0.00        7.11      8.10 o 
  -2  -2  21       31.70       26.49      9.68 o 
  -1  -2  21       13.89       10.69      9.31 o 
   0  -2  21       16.76       19.23      5.59 o 
   1  -2  21        1.62        7.63      7.63 o 
   2  -2  21       12.33        6.13      8.39 o 
   3  -2  21        0.21        2.53      6.35 o 
   4  -2  21        0.00        9.10      5.40 o 
   5  -2  21        0.03        0.42      4.95 o 
  -6  -1  21        5.23        1.31      6.92 o 
  -5  -1  21        5.07        8.41      8.41 o 
  -4  -1  21       18.31       24.80      6.67 o 
  -3  -1  21       12.16        8.38      8.38 o 
  -2  -1  21        4.31        8.02      8.02 o 
  -1  -1  21        6.43       11.69     11.69 o 
   0  -1  21        3.21        6.01      6.01 o 
   1  -1  21       14.06       14.38      6.64 o 
   2  -1  21        0.00        2.16      6.13 o 
   3  -1  21        0.59       12.08      5.27 o 
   4  -1  21        0.02       12.91      3.92 o 
   5  -1  21        0.03        2.15      4.49 o 
  -6   0  21        4.89        9.17      9.17 o 
  -5   0  21        0.54        2.67      7.77 o 
  -4   0  21        1.25        9.60      7.43 o 
  -3   0  21        0.03        1.22      7.25 o 
  -2   0  21        0.04        4.09      6.69 o 
  -1   0  21        0.76        6.32      7.46 o 
   0   0  21        2.63        9.82      4.40 o 
   1   0  21        2.38        7.21      7.21 o 
   2   0  21        0.50        6.34      6.34 o 
   3   0  21        0.37        8.71      4.94 o 
   4   0  21        0.01        4.85      4.85 o 
  -6   1  21        0.08        2.71      7.91 o 
  -5   1  21       36.47       35.43      9.24 o 
  -4   1  21        3.00        9.54      6.71 o 
  -3   1  21       33.12       25.94      8.76 o 
  -2   1  21        0.78        7.31      7.31 o 
  -1   1  21        4.33        6.87      6.87 o 
   0   1  21        9.54       12.27     10.70 o 
   1   1  21        0.00        0.59      6.33 o 
   2   1  21        5.27        9.18      6.70 o 
   3   1  21        0.27        1.13      6.41 o 
   4   1  21        1.31        6.26      6.26 o 
  -7   2  21       16.13       13.69      8.07 o 
  -6   2  21       11.34        2.08      9.01 o 
  -5   2  21       54.51       44.48     10.95 o 
  -4   2  21       26.82       25.56      8.95 o 
  -3   2  21       17.93        7.26      9.50 o 
  -2   2  21        1.75        8.19      7.49 o 
  -1   2  21        0.87        9.29      6.93 o 
   0   2  21        1.76        5.11      5.11 o 
   1   2  21       15.67       15.66      8.12 o 
   2   2  21       10.51        8.24      8.24 o 
   3   2  21       20.65       20.66      7.30 o 
   4   2  21        5.16        5.18      6.26 o 
  -7   3  21        9.33        9.30      8.18 o 
  -6   3  21        5.82        5.58     10.44 o 
  -5   3  21       94.21       64.67     13.63 o 
  -4   3  21        9.83       21.97      9.84 o 
  -3   3  21      128.07      122.76     13.88 o 
  -2   3  21       50.78       99.31     12.17 o 
  -1   3  21      140.12      110.16     13.45 o 
   0   3  21      161.52      182.42     10.80 o 
   1   3  21       39.68       45.69     10.82 o 
   2   3  21      107.77      135.57     13.12 o 
   3   3  21        6.95       15.54      8.16 o 
   4   3  21       27.52       29.03      7.82 o 
  -6   4  21        5.20        8.45      8.27 o 
  -5   4  21        0.00        8.26      7.55 o 
  -4   4  21        1.00        5.25      8.91 o 
  -3   4  21        1.79        0.00      7.19 o 
  -2   4  21        0.58        7.49      7.49 o 
  -1   4  21        6.13        3.03      7.25 o 
   0   4  21       12.60       13.33      6.74 o 
   1   4  21        7.11        2.49      7.67 o 
   2   4  21       10.26        4.28      6.99 o 
   3   4  21       12.56        7.88      6.95 o 
  -6   5  21        0.94        7.10      8.27 o 
  -5   5  21       21.45        6.99      9.00 o 
  -4   5  21        0.33        6.02      6.46 o 
  -3   5  21        9.37        8.98      6.15 o 
  -2   5  21        2.22        1.25      7.75 o 
  -1   5  21       11.20       13.04      6.54 o 
   0   5  21        0.23        2.40      6.28 o 
   1   5  21        1.27        0.00      7.73 o 
   2   5  21        0.00        1.81      6.19 o 
   3   5  21        0.52        2.68      6.12 o 
  -6   6  21        2.64        0.00      7.78 o 
  -5   6  21        1.57       13.42      7.38 o 
  -4   6  21        0.96        5.46      7.21 o 
  -3   6  21        2.04        4.59      8.00 o 
  -2   6  21        3.22        0.64      7.19 o 
  -1   6  21        5.38       17.08      7.02 o 
   0   6  21        5.59       10.42      8.00 o 
   1   6  21        0.68        7.55      6.53 o 
   2   6  21        7.93        9.30      7.49 o 
  -6   7  21        4.20        9.07      6.88 o 
  -5   7  21       27.67       31.05      8.87 o 
  -4   7  21       15.72        8.26      9.08 o 
  -3   7  21       17.86       13.30      7.87 o 
  -2   7  21       18.09       18.12      8.49 o 
  -1   7  21        4.92        2.54      7.10 o 
   0   7  21       11.52       10.90      5.07 o 
   1   7  21        1.67       12.21      5.87 o 
  -5   8  21        0.08        8.20      8.20 o 
  -4   8  21        0.45        4.09      6.89 o 
  -3   8  21        0.04        1.99      6.99 o 
  -2   8  21        2.64        1.29      7.16 o 
  -1   8  21        0.67        6.90      7.17 o 
   0   8  21        6.64        4.08      7.79 o 
  -4   9  21        0.05        5.90      6.31 o 
  -3   9  21        0.00       13.43      5.76 o 
  -2   9  21        0.69        4.33      7.39 o 
  -1   9  21        2.11        1.19      6.93 o 
   0  -9  22        8.08       10.99      5.17 o 
   1  -9  22        2.80        6.60      7.38 o 
  -2  -8  22        0.25        7.24      7.24 o 
  -1  -8  22        4.00        2.78      7.66 o 
   0  -8  22        0.10        3.33      5.06 o 
   1  -8  22        1.36        1.86      6.71 o 
   2  -8  22        0.00       14.08      5.37 o 
   3  -8  22        0.23        1.95      4.50 o 
  -3  -7  22        0.44        7.80      8.35 o 
  -2  -7  22        1.39        6.47      7.14 o 
  -1  -7  22        0.04       14.72      5.56 o 
   0  -7  22        9.66       11.04      5.80 o 
   1  -7  22        0.00        4.37      6.52 o 
   2  -7  22        7.82       14.87      5.83 o 
   3  -7  22        0.04        4.49      5.67 o 
  -4  -6  22        3.49        1.39      6.69 o 
  -3  -6  22        1.06        4.36      7.55 o 
  -2  -6  22        3.13        1.43      7.74 o 
  -1  -6  22       11.52       11.07      6.71 o 
   0  -6  22        0.01        2.16      5.25 o 
   1  -6  22       17.79       30.34      6.98 o 
   2  -6  22        0.29        5.17      5.88 o 
   3  -6  22       14.30       16.64      6.11 o 
   4  -6  22        0.07        3.98      3.60 o 
  -4  -5  22        1.21        0.72      8.10 o 
  -3  -5  22        0.01        3.64      7.73 o 
  -2  -5  22        1.73        7.81      7.81 o 
  -1  -5  22        4.96       12.85      6.46 o 
   0  -5  22        0.54        2.68      9.01 o 
   1  -5  22        6.08        2.44      6.30 o 
   2  -5  22        5.52        4.01      5.47 o 
   3  -5  22        6.37        0.00      5.47 o 
   4  -5  22        3.18        0.00      4.53 o 
  -5  -4  22        8.82        8.81      8.81 o 
  -4  -4  22        8.61       16.59      8.25 o 
  -3  -4  22       24.65       17.83      9.27 o 
  -2  -4  22        3.44       10.30      8.32 o 
  -1  -4  22       35.67       55.32      8.54 o 
   0  -4  22        2.69        2.82      5.09 o 
   1  -4  22       40.76       47.19      9.48 o 
   2  -4  22        3.07        0.00      6.72 o 
   3  -4  22        7.48        1.44      5.59 o 
   4  -4  22        7.38        6.88      4.68 o 
  -5  -3  22       92.83      101.89     12.07 o 
  -4  -3  22        0.04        1.41      8.79 o 
  -3  -3  22      256.05      234.73     15.77 o 
  -2  -3  22       24.10       31.29      9.34 o 
  -1  -3  22      479.95      459.45     20.50 o 
   0  -3  22       69.15       78.58      8.03 o 
   1  -3  22      509.91      681.83     23.89 o 
   2  -3  22       68.11       76.99     11.02 o 
   3  -3  22      227.75      169.64      5.91 o 
   4  -3  22       21.71       30.89      6.15 o 
  -6  -2  22        3.63       17.70      6.32 o 
  -5  -2  22        4.02       10.27      7.78 o 
  -4  -2  22       10.39       21.36      8.47 o 
  -3  -2  22       16.26        6.71      8.63 o 
  -2  -2  22       22.00       16.13      7.61 o 
  -1  -2  22        2.46        8.42      8.42 o 
   0  -2  22       19.28       21.65     11.99 o 
   1  -2  22        0.11        0.60      7.23 o 
   2  -2  22       15.65        8.09      6.83 o 
   3  -2  22        0.09        3.05      6.34 o 
   4  -2  22        5.40        9.78      5.16 o 
  -6  -1  22        5.04        3.20      6.98 o 
  -5  -1  22        8.72        8.49      8.49 o 
  -4  -1  22       22.03       29.51      8.43 o 
  -3  -1  22        5.52        3.25      8.14 o 
  -2  -1  22        4.08        4.41      6.12 o 
  -1  -1  22        8.64        0.62      7.94 o 
   0  -1  22        0.82        5.04      5.04 o 
   1  -1  22        0.00        3.64      6.95 o 
   2  -1  22        0.03        0.57      5.51 o 
   3  -1  22        1.92        4.74      5.55 o 
   4  -1  22        0.29        0.48      4.44 o 
  -6   0  22        0.15        7.86      7.86 o 
  -5   0  22        6.46        2.68      6.84 o 
  -4   0  22       10.54       15.79      7.39 o 
  -3   0  22       21.73       12.71      7.19 o 
  -2   0  22        0.07        6.38      6.38 o 
  -1   0  22       54.36       56.64      9.84 o 
   0   0  22        0.02        0.98      6.09 o 
   1   0  22       12.74        3.05      8.03 o 
   2   0  22        0.11        5.70      5.82 o 
   3   0  22        2.14        4.35      5.91 o 
   4   0  22        0.49        2.47      5.42 o 
  -6   1  22        3.90        9.91      7.33 o 
  -5   1  22        0.36        8.34      8.34 o 
  -4   1  22        8.07        2.60      7.44 o 
  -3   1  22        4.29        6.30      7.44 o 
  -2   1  22        2.55        7.95      6.57 o 
  -1   1  22       17.92       28.58      7.71 o 
   0   1  22        0.05        0.46      4.56 o 
   1   1  22        0.86        8.04      5.50 o 
   2   1  22        0.41        0.00      6.25 o 
   3   1  22        0.00        0.00      6.40 o 
   4   1  22        2.60        1.49      5.22 o 
  -6   2  22        0.00        8.03      7.33 o 
  -5   2  22        7.39        2.02      9.52 o 
  -4   2  22        7.38        5.87      9.37 o 
  -3   2  22        0.18       11.92      7.24 o 
  -2   2  22       50.80       71.66      9.89 o 
  -1   2  22        1.31        6.11      7.58 o 
   0   2  22       39.88       30.83      6.53 o 
   1   2  22        7.57       13.14      8.46 o 
   2   2  22       28.06        8.37      8.37 o 
   3   2  22        0.85        3.94      5.88 o 
  -6   3  22      100.54       86.39     11.84 o 
  -5   3  22       12.51       19.59      8.72 o 
  -4   3  22      330.19      330.83     18.84 o 
  -3   3  22        1.33       19.55      8.63 o 
  -2   3  22      553.62      633.81     23.91 o 
  -1   3  22        0.02       24.06     10.63 o 
   0   3  22      501.69      651.58     42.65 o 
   1   3  22        2.71       31.19      9.07 o 
   2   3  22      166.53      127.86      8.02 o 
   3   3  22        0.68        2.78      6.79 o 
  -6   4  22        0.03        8.75      8.75 o 
  -5   4  22        0.03        6.12      8.24 o 
  -4   4  22       16.14        1.98      8.63 o 
  -3   4  22        0.36        5.10      6.69 o 
  -2   4  22      104.03       97.46     12.05 o 
  -1   4  22        0.54        7.49      6.49 o 
   0   4  22      129.83      136.55     24.25 o 
   1   4  22        0.00        7.94      7.94 o 
   2   4  22       44.99        7.20      6.05 o 
   3   4  22        0.03        7.03      7.03 o 
  -6   5  22        2.33        4.07      6.44 o 
  -5   5  22        0.98        1.36      7.43 o 
  -4   5  22        4.23       12.66      7.50 o 
  -3   5  22        0.01        8.40      6.74 o 
  -2   5  22        0.56        2.53      6.82 o 
  -1   5  22        1.24       15.15      6.37 o 
   0   5  22        1.84        5.03      5.03 o 
   1   5  22        2.44        1.88      7.27 o 
   2   5  22        0.64        7.00      5.71 o 
  -6   6  22        6.38        2.02      8.17 o 
  -5   6  22        2.31        8.41      8.41 o 
  -4   6  22       22.08       35.57      7.86 o 
  -3   6  22       19.92       18.93      7.30 o 
  -2   6  22       13.15       17.90      8.09 o 
  -1   6  22       13.42        8.24      7.47 o 
   0   6  22       11.73        9.82      4.89 o 
   1   6  22        6.37        0.60      7.21 o 
  -5   7  22        0.08        8.79      7.44 o 
  -4   7  22       30.87       41.48      8.72 o 
  -3   7  22       10.25       13.06      6.85 o 
  -2   7  22       30.96       32.52      8.63 o 
  -1   7  22       10.10        1.25      7.41 o 
   0   7  22        5.05        9.49      8.38 o 
   1   7  22        7.64        5.22      5.95 o 
  -4   8  22        0.12        2.61      6.53 o 
  -3   8  22        1.55        7.04      6.24 o 
  -2   8  22        0.16        1.25      7.09 o 
  -1   8  22        0.02        1.21      6.97 o 
  -1  -8  23        0.54       10.62      6.23 o 
   0  -8  23        4.12        3.23      4.68 o 
   1  -8  23        2.51        0.00      6.53 o 
   2  -8  23        1.09        0.00      5.42 o 
  -2  -7  23        2.10        5.56      6.88 o 
  -1  -7  23       10.24       10.27      7.78 o 
   0  -7  23        9.00       11.99      4.98 o 
   1  -7  23        2.98       11.62      6.56 o 
   2  -7  23        5.58       17.78      4.78 o 
   3  -7  23        0.08        1.43      4.75 o 
  -3  -6  23        2.05        7.06      7.26 o 
  -2  -6  23        0.06        0.00      8.14 o 
  -1  -6  23        0.44        2.07      7.26 o 
   0  -6  23        0.25        2.96      4.71 o 
   1  -6  23        0.19        2.47      6.53 o 
   2  -6  23        0.26       12.46      6.14 o 
   3  -6  23        0.28        4.41      4.87 o 
  -4  -5  23        0.00       16.70      6.37 o 
  -3  -5  23        0.00        7.46      7.46 o 
  -2  -5  23        1.30        4.95      7.52 o 
  -1  -5  23        0.05        6.84      6.41 o 
   0  -5  23        0.04        0.32      4.65 o 
   1  -5  23        0.04        6.18      6.54 o 
   2  -5  23        0.05        5.16      5.35 o 
   3  -5  23        0.01        2.48      5.25 o 
   4  -5  23        0.02        0.78      4.09 o 
  -4  -4  23        3.22        9.22      7.61 o 
  -3  -4  23       12.80        1.43      7.96 o 
  -2  -4  23        1.01        6.29      7.36 o 
  -1  -4  23        7.05        2.69      7.63 o 
   0  -4  23        0.56        3.49      5.81 o 
   1  -4  23       13.97        9.89      7.37 o 
   2  -4  23        0.30        6.37      5.64 o 
   3  -4  23       16.98       13.30      5.55 o 
   4  -4  23        0.33        3.27      4.77 o 
  -5  -3  23        0.06        8.73      8.73 o 
  -4  -3  23        2.58        4.96      8.81 o 
  -3  -3  23        0.32       10.10     10.10 o 
  -2  -3  23        1.13        8.23      8.88 o 
  -1  -3  23        1.47        9.29      9.57 o 
   0  -3  23        0.35        7.59      6.13 o 
   1  -3  23        0.23        4.96      7.07 o 
   2  -3  23        0.07        3.52      7.32 o 
   3  -3  23        2.67        8.77      6.53 o 
   4  -3  23        0.02        0.00      5.03 o 
  -5  -2  23        2.14        2.03      7.13 o 
  -4  -2  23        4.35       10.45      7.52 o 
  -3  -2  23        1.75        8.08      8.08 o 
  -2  -2  23        9.50       12.07      7.34 o 
  -1  -2  23       14.08        2.61      7.79 o 
   0  -2  23       25.88       32.27      6.16 o 
   1  -2  23       11.41       14.97      6.83 o 
   2  -2  23       13.26       20.14      7.06 o 
   3  -2  23       10.55        6.54      5.94 o 
   4  -2  23        7.64        5.79      5.14 o 
  -6  -1  23        0.82        3.71      6.25 o 
  -5  -1  23        4.05        2.01      6.90 o 
  -4  -1  23        1.52        7.50      8.39 o 
  -3  -1  23       15.04       16.81      7.57 o 
  -2  -1  23        5.70        1.32      5.88 o 
  -1  -1  23       10.99        3.22      8.50 o 
   0  -1  23        0.48        4.03      5.12 o 
   1  -1  23       14.35        9.43      7.14 o 
   2  -1  23        0.11        2.97      6.14 o 
   3  -1  23        1.99        1.56      5.18 o 
   4  -1  23        0.12        5.58      5.58 o 
  -6   0  23        2.08        3.15      6.92 o 
  -5   0  23        0.06        1.34      6.62 o 
  -4   0  23        0.89        6.03      6.26 o 
  -3   0  23        0.17        9.88      7.12 o 
  -2   0  23        0.10       10.35      6.46 o 
  -1   0  23        2.00        3.21      8.32 o 
   0   0  23        0.23        2.95      4.03 o 
   1   0  23        5.95        9.09      9.09 o 
   2   0  23        0.10        2.89      5.89 o 
   3   0  23        1.14        8.57      4.67 o 
   4   0  23        0.05        3.73      5.07 o 
  -6   1  23       11.69        5.74      7.08 o 
  -5   1  23        6.41        6.66      7.59 o 
  -4   1  23       16.15       14.58      7.55 o 
  -3   1  23       14.67       11.70      7.29 o 
  -2   1  23       29.21       34.53      7.01 o 
  -1   1  23        6.64        8.01      8.01 o 
   0   1  23       36.13       25.27      5.55 o 
   1   1  23        4.04        1.93      7.10 o 
   2   1  23       19.71       10.61      6.63 o 
   3   1  23        3.45        7.08      5.98 o 
  -6   2  23       16.46       12.23      7.26 o 
  -5   2  23        7.90       11.97      7.82 o 
  -4   2  23       70.49       75.07     10.20 o 
  -3   2  23        3.00        5.80      6.61 o 
  -2   2  23       57.62       65.52      9.75 o 
  -1   2  23        2.97        8.27      6.47 o 
   0   2  23       38.57       41.19      6.59 o 
   1   2  23        0.67       13.49      7.29 o 
   2   2  23       13.10       14.90      7.33 o 
   3   2  23        0.05        6.52      5.49 o 
  -6   3  23       12.71        7.12      8.51 o 
  -5   3  23       20.85        8.63      8.94 o 
  -4   3  23       12.86        2.63     10.14 o 
  -3   3  23       62.36       73.35     10.92 o 
  -2   3  23       25.53       20.97      9.53 o 
  -1   3  23       43.93        3.82      6.80 o 
   0   3  23        2.27        5.44      6.51 o 
   1   3  23       23.77       35.66      9.00 o 
   2   3  23        0.91        4.16      7.26 o 
   3   3  23        2.78        5.28      6.03 o 
  -6   4  23       10.87       11.65      7.43 o 
  -5   4  23        0.14        1.34      6.65 o 
  -4   4  23        8.90        9.20      7.44 o 
  -3   4  23        6.39        7.73      7.06 o 
  -2   4  23       13.93       14.64      7.77 o 
  -1   4  23        3.40        3.19      6.60 o 
   0   4  23        1.97        2.23      5.37 o 
   1   4  23        1.59        4.38      6.83 o 
   2   4  23        0.84        2.33      5.98 o 
  -6   5  23        0.00        1.29      6.16 o 
  -5   5  23        0.51       12.59      6.11 o 
  -4   5  23        0.00        4.60      6.67 o 
  -3   5  23        2.45        5.17      7.36 o 
  -2   5  23        2.50        0.63      7.01 o 
  -1   5  23        0.22        0.63      6.57 o 
   0   5  23        0.57        5.44      6.68 o 
   1   5  23        0.53        0.60      6.57 o 
   2   5  23        1.64        1.11      6.12 o 
  -5   6  23        0.00        1.32      8.09 o 
  -4   6  23        4.85        2.61      7.57 o 
  -3   6  23        0.31        1.93      7.64 o 
  -2   6  23        0.51        5.07      5.88 o 
  -1   6  23        0.54        1.25      6.98 o 
   0   6  23        0.08        1.23      4.50 o 
   1   6  23        0.45        2.35      6.53 o 
  -5   7  23        0.09        6.39      6.58 o 
  -4   7  23       11.24       12.85      7.77 o 
  -3   7  23        0.20        9.50      6.67 o 
  -2   7  23       14.60        6.21      8.00 o 
  -1   7  23        0.00        5.48      7.37 o 
   0   7  23        8.51        7.14      5.31 o 
  -3   8  23        0.69        6.63      6.63 o 
  -2   8  23       10.92       10.66      7.25 o 
  -2  -7  24       18.38        8.63      8.63 o 
  -1  -7  24        0.09        2.65      6.41 o 
   0  -7  24       12.70       12.69     13.04 o 
   1  -7  24        0.85        6.50      5.77 o 
   2  -7  24        5.52       10.62      5.10 o 
  -3  -6  24       15.97       20.96      8.31 o 
  -2  -6  24       12.04       21.40      8.31 o 
  -1  -6  24       12.27       17.63      7.86 o 
   0  -6  24       12.33       20.49      4.78 o 
   1  -6  24        5.22        8.50      6.36 o 
   2  -6  24       11.48       10.48      6.21 o 
   3  -6  24        0.73        5.16      4.84 o 
  -3  -5  24        0.16        0.70      6.82 o 
  -2  -5  24        0.81        4.91      7.71 o 
  -1  -5  24        0.08        4.10      7.11 o 
   0  -5  24        0.34        4.81      4.67 o 
   1  -5  24        0.01        3.08      7.44 o 
   2  -5  24        1.07       16.41      5.86 o 
   3  -5  24        0.15        6.26      4.28 o 
  -4  -4  24        5.59        3.45      7.78 o 
  -3  -4  24       16.92       12.07      8.84 o 
  -2  -4  24        1.52        4.22      7.50 o 
  -1  -4  24       31.84       38.29      9.23 o 
   0  -4  24        0.00        3.99      4.61 o 
   1  -4  24       10.64        8.13      7.21 o 
   2  -4  24        0.80        2.32      5.43 o 
   3  -4  24        2.32        0.93      5.42 o 
  -4  -3  24       49.56       51.01     10.43 o 
  -3  -3  24       84.68       72.47      8.13 o 
  -2  -3  24       72.31       78.14     10.76 o 
  -1  -3  24       84.53       98.01     12.02 o 
   0  -3  24       49.18       67.02     19.91 o 
   1  -3  24       19.07       22.77      8.20 o 
   2  -3  24       12.68       21.25      7.51 o 
   3  -3  24        0.35        5.70      4.66 o 
  -5  -2  24        0.00        1.32      6.80 o 
  -4  -2  24        7.62       17.41      7.47 o 
  -3  -2  24       13.07        4.20      8.73 o 
  -2  -2  24       23.11       27.57      8.22 o 
  -1  -2  24       33.09       35.15      8.56 o 
   0  -2  24       29.28       12.60     10.60 o 
   1  -2  24       25.34       30.08      8.12 o 
   2  -2  24       22.45       21.00      6.54 o 
   3  -2  24        8.35        9.34      6.04 o 
  -5  -1  24        1.68        8.08      8.08 o 
  -4  -1  24        1.21        0.00      6.95 o 
  -3  -1  24        2.11        4.81      7.51 o 
  -2  -1  24        0.00        1.36      7.50 o 
  -1  -1  24        6.96        2.01      7.97 o 
   0  -1  24        0.72        7.90      7.90 o 
   1  -1  24        1.25        8.82      8.82 o 
   2  -1  24        3.83        2.42      6.52 o 
   3  -1  24        0.00        0.51      5.15 o 
  -5   0  24        1.14        4.62      6.64 o 
  -4   0  24        6.69        3.38      7.58 o 
  -3   0  24        2.59        5.41      7.35 o 
  -2   0  24        2.49        8.04      6.96 o 
  -1   0  24       16.79       40.64      8.02 o 
   0   0  24        2.21        0.60      4.90 o 
   1   0  24        7.29       16.30      8.01 o 
   2   0  24        0.61        5.83      5.48 o 
   3   0  24        2.86        8.29      5.77 o 
  -5   1  24        0.60        0.00      7.01 o 
  -4   1  24        8.32       11.36      7.29 o 
  -3   1  24        1.83       12.65      6.35 o 
  -2   1  24        3.75       13.89      6.78 o 
  -1   1  24       10.22        3.30      8.39 o 
   0   1  24        4.61        5.66      5.49 o 
   1   1  24        1.39        3.93      6.41 o 
   2   1  24        1.43        3.51      6.09 o 
   3   1  24        0.16        1.57      5.04 o 
  -6   2  24        3.77        6.13      6.48 o 
  -5   2  24       19.50       38.48      8.12 o 
  -4   2  24       10.99        1.98      8.01 o 
  -3   2  24       19.19       21.68      8.74 o 
  -2   2  24       40.10       39.91      9.09 o 
  -1   2  24       21.07        1.32      7.43 o 
   0   2  24       31.53       22.90      6.35 o 
   1   2  24        7.36       20.18      8.31 o 
   2   2  24       21.69       28.13      7.73 o 
   3   2  24        3.78        5.14      6.13 o 
  -6   3  24       29.95       18.37      8.08 o 
  -5   3  24       21.93        4.53      9.01 o 
  -4   3  24       70.71       79.13     10.03 o 
  -3   3  24       21.35       42.29      9.40 o 
  -2   3  24       64.40       76.48     11.73 o 
  -1   3  24       18.17       31.90      9.32 o 
   0   3  24       11.04       11.80      5.82 o 
   1   3  24        7.53        5.76      6.75 o 
   2   3  24        0.29        7.04      7.04 o 
  -5   4  24        2.82        1.92      7.79 o 
  -4   4  24       30.45       30.47      8.38 o 
  -3   4  24        5.02        5.17      7.35 o 
  -2   4  24       39.93       46.88      8.35 o 
  -1   4  24        7.04       12.23      5.94 o 
   0   4  24       15.68       15.97      6.79 o 
   1   4  24        7.08        7.38      6.90 o 
   2   4  24        3.12        2.77      6.19 o 
  -5   5  24        1.13       13.32      6.32 o 
  -4   5  24        0.76        5.13      6.15 o 
  -3   5  24        0.01        3.19      7.02 o 
  -2   5  24        0.93        8.88      6.28 o 
  -1   5  24        0.03        8.85      5.86 o 
   0   5  24        0.95        2.82      4.42 o 
   1   5  24        0.37        5.90      5.34 o 
  -5   6  24       28.95       19.23      8.48 o 
  -4   6  24       11.36       17.64      6.31 o 
  -3   6  24       24.74       24.45      8.34 o 
  -2   6  24       15.84        9.30      7.21 o 
  -1   6  24       21.02       15.32      7.68 o 
   0   6  24       16.30       12.19      5.12 o 
  -4   7  24       32.04       28.00      7.98 o 
  -3   7  24        1.67        7.28      7.28 o 
  -2   7  24       23.14       14.31      7.15 o 
  -1   7  24        1.14        4.65      5.57 o 
   0  -7  25        2.56        2.42      4.73 o 
  -2  -6  25        0.07        7.59      7.59 o 
  -1  -6  25        0.73        4.61      7.01 o 
   0  -6  25        0.01        2.55      4.69 o 
   1  -6  25        1.85        1.76      5.86 o 
   2  -6  25        0.01        4.76      5.56 o 
  -3  -5  25        1.10        4.04      7.21 o 
  -2  -5  25        0.01        8.83      8.83 o 
  -1  -5  25        1.46        4.05      7.41 o 
   0  -5  25        0.49        0.88      4.41 o 
   1  -5  25        1.32        2.43      5.90 o 
   2  -5  25        1.59        6.61      5.88 o 
  -3  -4  25        0.15        2.78      6.68 o 
  -2  -4  25        9.14       15.38      7.40 o 
  -1  -4  25        0.00        8.91      7.35 o 
   0  -4  25        9.47       14.51      5.01 o 
   1  -4  25        0.06        2.49      6.54 o 
   2  -4  25        1.72        9.11      5.69 o 
   3  -4  25        0.07        1.85      4.64 o 
  -4  -3  25        6.87       12.94      7.86 o 
  -3  -3  25        5.05       10.56      7.62 o 
  -2  -3  25       16.13        1.40      9.01 o 
  -1  -3  25       21.47       17.24      8.97 o 
   0  -3  25        9.78       10.02      5.03 o 
   1  -3  25       15.69       21.64      7.59 o 
   2  -3  25        4.74        9.95      5.70 o 
   3  -3  25        4.70        0.91      5.73 o 
  -4  -2  25       15.63        5.50      7.95 o 
  -3  -2  25       30.85       39.38      9.33 o 
  -2  -2  25       41.90       29.44     10.02 o 
  -1  -2  25       16.34       18.65      8.70 o 
   0  -2  25       31.59       29.37      6.34 o 
   1  -2  25        7.66       10.36      8.03 o 
   2  -2  25       14.39       15.54      6.76 o 
   3  -2  25        0.55        5.66      4.33 o 
  -5  -1  25        0.95       12.21      6.33 o 
  -4  -1  25        1.91        7.52      6.88 o 
  -3  -1  25        0.29        8.10      8.10 o 
  -2  -1  25        8.57        8.33      7.80 o 
  -1  -1  25        1.97        8.26      8.43 o 
   0  -1  25        6.34        6.93      4.58 o 
   1  -1  25        5.76        1.97      7.62 o 
   2  -1  25        3.81        1.81      6.70 o 
   3  -1  25        1.18        1.45      4.82 o 
  -5   0  25        0.90       16.06      5.71 o 
  -4   0  25        0.65        3.38      6.79 o 
  -3   0  25        0.73        2.06      7.03 o 
  -2   0  25        4.89       13.73      7.20 o 
  -1   0  25        1.12        0.68      7.27 o 
   0   0  25        3.69        5.05      5.66 o 
   1   0  25        2.18        0.00      8.24 o 
   2   0  25        1.93        4.06      6.94 o 
   3   0  25        0.12        3.45      5.89 o 
  -5   1  25        0.30        7.28      7.28 o 
  -4   1  25        2.10        4.00      7.47 o 
  -3   1  25        3.37        4.04      7.91 o 
  -2   1  25        5.05       13.53      6.89 o 
  -1   1  25        1.80        1.35      7.36 o 
   0   1  25        5.88       13.89      5.08 o 
   1   1  25        0.10        1.32      6.18 o 
   2   1  25        2.40        5.74      5.56 o 
  -5   2  25        2.15        3.16      6.71 o 
  -4   2  25       29.35       16.37      8.66 o 
  -3   2  25        3.31        2.65      8.17 o 
  -2   2  25       53.04       39.91      8.78 o 
  -1   2  25        7.13        1.34      7.56 o 
   0   2  25       38.01       46.09      6.43 o 
   1   2  25        3.27        3.90      6.94 o 
   2   2  25       15.01        5.66      7.55 o 
  -5   3  25        8.52        4.37      6.86 o 
  -4   3  25       12.84       16.09      7.09 o 
  -3   3  25       10.97       11.05      7.45 o 
  -2   3  25        3.05        2.61      9.25 o 
  -1   3  25        9.94       18.39      7.66 o 
   0   3  25        1.90       14.07     10.52 o 
   1   3  25        0.45        5.69      7.17 o 
   2   3  25        0.64        8.77      4.58 o 
  -5   4  25        0.00        7.14      7.14 o 
  -4   4  25        0.03        3.79      7.59 o 
  -3   4  25        1.20        0.64      6.29 o 
  -2   4  25        1.21        0.64      6.10 o 
  -1   4  25        1.26        1.29      6.42 o 
   0   4  25        0.09        1.49      5.72 o 
   1   4  25        4.12        3.57      6.69 o 
  -4   5  25        1.46        7.42      6.77 o 
  -3   5  25        1.10        0.00      7.48 o 
  -2   5  25        0.30        9.35      5.18 o 
  -1   5  25        0.21        2.49      5.82 o 
   0   5  25        1.34        1.34      3.87 o 
  -4   6  25        1.67        2.39      6.66 o 
  -3   6  25       12.22       22.88      6.81 o 
  -2   6  25        0.52        1.79      6.80 o 
  -1   6  25       12.19        8.84      7.57 o 
  -1  -6  26       17.96       10.06      8.10 o 
   0  -6  26       13.67       29.45      5.17 o 
  -2  -5  26        2.03        6.62      7.67 o 
  -1  -5  26        0.77        3.28      6.48 o 
   0  -5  26        5.58        4.46      6.94 o 
   1  -5  26        1.99        2.36      6.23 o 
  -3  -4  26        0.94        4.70      6.81 o 
  -2  -4  26        0.05        0.68      6.74 o 
  -1  -4  26        0.71        1.35      6.49 o 
   0  -4  26        0.81        1.63      4.36 o 
   1  -4  26        2.09        4.29      5.43 o 
   2  -4  26        2.36        6.05      5.69 o 
  -3  -3  26        8.18        8.28      8.10 o 
  -2  -3  26        6.90        9.02      9.02 o 
  -1  -3  26       10.83       20.68      7.92 o 
   0  -3  26        7.23       10.67      5.06 o 
   1  -3  26        3.30       11.97      6.40 o 
   2  -3  26        3.63        3.99      6.11 o 
  -4  -2  26        4.78        1.34      6.68 o 
  -3  -2  26        2.74        8.29      8.29 o 
  -2  -2  26        2.52        8.58      8.58 o 
  -1  -2  26        9.00        7.65      9.15 o 
   0  -2  26        0.49        4.95      4.95 o 
   1  -2  26       11.17        5.80      7.65 o 
   2  -2  26        0.06        4.09      5.57 o 
  -4  -1  26        0.48        4.69      5.96 o 
  -3  -1  26        1.63        4.17      7.42 o 
  -2  -1  26        0.32        8.18      8.18 o 
  -1  -1  26        0.15        2.79      7.77 o 
   0  -1  26        0.70       11.22     11.22 o 
   1  -1  26        0.48        3.92      6.98 o 
   2  -1  26        0.44        3.55      5.43 o 
  -4   0  26        0.88        3.32      6.75 o 
  -3   0  26        6.19        4.80      7.48 o 
  -2   0  26        0.11        0.69      7.24 o 
  -1   0  26        0.99        9.01      5.92 o 
   0   0  26        0.01        1.01      4.62 o 
   1   0  26        1.81        7.22      7.90 o 
   2   0  26        1.25        1.17      5.01 o 
  -5   1  26        2.59       12.85      5.51 o 
  -4   1  26        4.00        1.31      6.68 o 
  -3   1  26        3.23        1.34      7.07 o 
  -2   1  26        4.22        1.36      7.95 o 
  -1   1  26        0.01        3.42      7.28 o 
   0   1  26        5.29        1.29      6.09 o 
   1   1  26        0.18        3.26      7.16 o 
   2   1  26        0.98        3.31      5.89 o 
  -5   2  26       16.70        7.24      7.53 o 
  -4   2  26        1.91        1.28      6.54 o 
  -3   2  26       17.18        9.22      8.73 o 
  -2   2  26        7.59        0.00      8.33 o 
  -1   2  26        2.98        4.70      7.49 o 
   0   2  26        2.77        3.82      4.92 o 
   1   2  26        0.33        6.65      6.65 o 
  -4   3  26       10.59        6.88      7.63 o 
  -3   3  26        3.11       14.11      5.59 o 
  -2   3  26       20.54       40.93      7.03 o 
  -1   3  26        4.34       18.28      6.72 o 
   0   3  26        9.95       13.59      5.25 o 
   1   3  26        2.10        7.61      7.61 o 
  -4   4  26        0.35        3.04      6.29 o 
  -3   4  26        6.36        7.26      7.26 o 
  -2   4  26        0.09        6.92      6.92 o 
  -1   4  26       16.51        3.78      7.22 o 
   0   4  26        0.13        1.34      9.85 o 
  -4   5  26        2.49        2.35      5.62 o 
  -3   5  26        3.66        5.39      5.96 o 
  -2   5  26        3.23        4.22      6.73 o 
  -1   5  26        1.39        6.79      6.79 o 
   0  -5  27        6.58        1.68      4.71 o 
  -2  -4  27        0.86        3.96      6.46 o 
  -1  -4  27        0.85        6.57      6.57 o 
   0  -4  27        0.02        4.38      4.43 o 
   1  -4  27        1.07        0.59      4.37 o 
  -3  -3  27        0.00        1.99      7.00 o 
  -2  -3  27        3.59        0.00      7.08 o 
  -1  -3  27        2.18        2.04      6.74 o 
   0  -3  27        5.22        3.88      5.22 o 
   1  -3  27        3.06       12.24      6.24 o 
  -3  -2  27        1.89        8.14      6.85 o 
  -2  -2  27        3.51        0.69      7.56 o 
  -1  -2  27        4.43        0.00      7.92 o 
   0  -2  27        2.86        4.56      5.19 o 
   1  -2  27        7.84        5.03      7.49 o 
  -4  -1  27        1.69        8.39      6.92 o 
  -3  -1  27        0.42        7.38      7.38 o 
  -2  -1  27        1.49        5.56      8.10 o 
  -1  -1  27        0.52        8.18      8.18 o 
   0  -1  27        3.39        1.35      5.68 o 
   1  -1  27        2.86        8.95      5.93 o 
  -4   0  27        0.16        3.22      7.36 o 
  -3   0  27        2.08        4.73      6.85 o 
  -2   0  27        0.11        1.37      6.00 o 
  -1   0  27        1.94        4.82      7.00 o 
   0   0  27        0.11        1.40      8.11 o 
   1   0  27        2.77        5.76      7.10 o 
  -4   1  27        2.24        0.00      6.74 o 
  -3   1  27        6.24        4.64      7.47 o 
  -2   1  27        2.92        2.03      7.68 o 
  -1   1  27        5.14        5.43      7.50 o 
   0   1  27        1.70        4.60      5.68 o 
   1   1  27        2.75        2.52      7.93 o 
  -4   2  27        0.88        1.85      7.32 o 
  -3   2  27        1.22        3.23      7.03 o 
  -2   2  27        0.10        7.24      7.00 o 
  -1   2  27        1.69        1.33      7.71 o 
   0   2  27        1.16        3.53      5.21 o 
   1   2  27        1.37       14.04      6.49 o 
  -4   3  27        1.02        3.59      7.02 o 
  -3   3  27        0.90        3.74      7.15 o 
  -2   3  27        0.08        6.35      7.18 o 
  -1   3  27        2.23        8.92      7.21 o 
   0   3  27        0.13        1.60      4.98 o 
  -3   4  27        0.09        6.81      6.81 o 
  -2   4  27        0.84        7.28      6.13 o 
  -1   4  27        0.00        3.03      6.66 o 
  -1  -3  28        0.18        5.21      7.09 o 
   0  -3  28        1.42        3.59      6.61 o 
  -2  -2  28       15.23       24.11      8.36 o 
  -1  -2  28        0.42        7.40      7.40 o 
   0  -2  28        9.54        6.46      5.40 o 
  -3  -1  28        2.44        7.42      7.42 o 
  -2  -1  28        0.41        8.50      8.50 o 
  -1  -1  28        2.57        5.41      7.72 o 
   0  -1  28        0.16       10.13     10.13 o 
  -3   0  28        0.00        7.77      7.77 o 
  -2   0  28        2.78        6.71      7.30 o 
  -1   0  28        0.09        6.80      6.80 o 
   0   0  28        5.75        9.69      5.13 o 
  -3   1  28        4.11        7.66      7.17 o 
  -2   1  28        1.13        2.63      7.45 o 
  -1   1  28       10.03        1.98      8.01 o 
   0   1  28        2.57        2.68      4.67 o 
  -3   2  28       28.53       27.82      8.77 o 
  -2   2  28       10.29        8.27      7.50 o 
  -1   2  28       18.92       43.46      7.23 o 
   0   2  28        4.39        9.25      5.56 o 
  -2   3  28        3.70        1.22      6.44 o 
  -1   3  28        3.08        6.08      6.08 o 
                                                 
